# Supplementary material for: Computational Study of a Copper-Catalyzed Synthesis of Fluoroalcohols from Alkylboranes and Ketones
Source: J Org Chem. 2025 Sep 3;90(36):12591–601. doi: 10.1021/acs.joc.5c01174 (PMC12442092; doi:10.1021/acs.joc.5c01174)
Supplement: Supplementary file 2 [file jo5c01174_si_002.xyz]

89
CF3_R_9BBN-CO_2CF3_I5
 Cu  3.302025  -0.456304   3.423285
 N   5.307986   1.655424   3.616835
 N   6.229239  -0.277305   3.651338
 C   5.786308  -1.701229   6.144948
 H   5.767931  -0.627181   5.959966
 C   5.020833   0.330659   3.532505
 C   6.666735   1.870377   3.792033
 H   7.080761   2.858729   3.882912
 C   7.249001   0.649462   3.815471
 H   8.276426   0.352788   3.928987
 C   6.407047  -1.706604   3.658664
 C   6.210255  -2.397734   4.861152
 C   6.782027  -1.948328   7.286388
 H   6.487662  -1.381018   8.172806
 H   7.792379  -1.640134   7.007094
 H   6.819160  -3.003114   7.567835
 C   6.382373  -3.783152   4.838409
 H   6.233396  -4.353067   5.746658
 C   6.729460  -4.439899   3.667513
 H   6.856356  -5.515953   3.670625
 C   6.904189  -3.728532   2.487006
 H   7.158196  -4.260850   1.580014
 C   6.742514  -2.344000   2.454397
 C   6.834159  -1.570673   1.147972
 H   7.047233  -0.527861   1.388006
 C   5.477014  -1.607091   0.425583
 H   5.218775  -2.629154   0.138174
 H   5.504387  -0.996862  -0.478919
 H   4.678902  -1.229577   1.066842
 C   7.957914  -2.058251   0.227187
 H   7.763124  -3.060150  -0.161249
 H   8.920938  -2.076564   0.742650
 H   8.047001  -1.391416  -0.633515
 C   4.297407   2.682416   3.589277
 C   3.957354   3.253746   2.355254
 C   2.940702   4.208341   2.351317
 H   2.637487   4.663477   1.417548
 C   2.293738   4.566822   3.526083
 H   1.497362   5.300962   3.499263
 C   2.650191   3.980378   4.731456
 H   2.124302   4.257883   5.635993
 C   3.663502   3.023114   4.791749
 C   4.014133   2.359318   6.114700
 H   4.880551   1.717241   5.953801
 C   4.406751   3.387028   7.184823
 H   5.230619   4.019770   6.846123
 H   4.723890   2.877476   8.098115
 H   3.569673   4.038404   7.445461
 C   2.865130   1.462035   6.597820
 H   1.962879   2.045473   6.793199
 H   3.144073   0.953199   7.523685
 H   2.612389   0.703020   5.856046
 C   4.599272   2.794793   1.055223
 H   5.515586   2.256545   1.301686
 C   4.991920   3.958521   0.137498
 H   4.117650   4.494305  -0.238201
 H   5.537589   3.580966  -0.730543
 H   5.631760   4.677884   0.653914
 C   3.667707   1.809337   0.332092
 H   3.427304   0.959850   0.971459
 H   4.135782   1.430233  -0.578471
 H   2.729852   2.295139   0.054536
 C   4.363754  -2.119672   6.546460
 H   3.645707  -1.917469   5.748841
 H   4.041958  -1.572998   7.435637
 H   4.316139  -3.187358   6.773529
 O   1.639428  -1.281483   3.488963
 C   0.038828  -1.346207   1.654486
 C   1.012347  -0.812858   0.605422
 H  -0.985330  -1.054797   1.412011
 H   0.080402  -2.436538   1.644233
 H   2.032613  -0.999523   0.943173
 H   0.901776   0.263926   0.486150
 C   0.788460  -1.496492  -0.743476
 H  -0.227654  -1.332319  -1.108672
 H   0.946435  -2.574374  -0.669335
 C   1.719379  -0.995649  -1.814840
 C   0.388455  -0.934093   3.114310
 C  -0.598567  -1.708479   4.056008
 C   0.131141   0.604130   3.299965
 F  -1.087073   0.999639   2.857764
 F   0.234410   1.003365   4.582519
 F   1.041808   1.324899   2.604524
 F  -1.903596  -1.418374   3.814683
 F  -0.461660  -3.040568   3.881279
 F  -0.376933  -1.465243   5.359798
 F   1.581502   0.334247  -2.044541
 F   1.501532  -1.617753  -3.001053
 F   3.023834  -1.200582  -1.504411

89
CF3_R_9BBN-CO_2CF3_TS2
 Cu  2.236698  -1.085928   4.351866
 N   3.414985   0.774423   6.297291
 N   4.648240  -0.962860   6.107492
 C   3.788905  -3.270025   7.612377
 H   3.764784  -2.226714   7.930806
 C   3.502162  -0.409828   5.641339
 C   4.485907   0.958086   7.159088
 H   4.586561   1.840285   7.765807
 C   5.267569  -0.140194   7.037045
 H   6.189782  -0.414537   7.517540
 C   5.128635  -2.254609   5.688898
 C   4.738225  -3.379602   6.429073
 C   4.240338  -4.099632   8.820229
 H   3.582103  -3.908055   9.671003
 H   5.261022  -3.849161   9.118515
 H   4.202647  -5.171688   8.616324
 C   5.191707  -4.622829   5.988825
 H   4.902004  -5.518096   6.523159
 C   5.992198  -4.731119   4.859616
 H   6.328252  -5.707031   4.530335
 C   6.349936  -3.599864   4.140044
 H   6.956578  -3.704299   3.249699
 C   5.921780  -2.332238   4.536986
 C   6.256146  -1.107519   3.699702
 H   5.943566  -0.221238   4.252896
 C   5.460692  -1.130547   2.385006
 H   5.737754  -1.992636   1.773836
 H   5.652487  -0.226597   1.802492
 H   4.386402  -1.190769   2.575630
 C   7.761177  -0.970378   3.436491
 H   8.143264  -1.790787   2.825279
 H   8.328058  -0.955668   4.370203
 H   7.966176  -0.040077   2.901117
 C   2.325909   1.697540   6.108372
 C   2.462427   2.700503   5.136685
 C   1.381728   3.561662   4.949115
 H   1.437746   4.335997   4.195816
 C   0.219669   3.422063   5.696353
 H  -0.612858   4.092372   5.523980
 C   0.109104   2.411240   6.639553
 H  -0.812595   2.301051   7.196310
 C   1.159791   1.519974   6.864602
 C   0.993497   0.374081   7.850825
 H   1.949822  -0.142076   7.939910
 C   0.610243   0.867142   9.252345
 H   1.336950   1.588869   9.632478
 H   0.571122   0.026475   9.949247
 H  -0.371694   1.345219   9.259162
 C  -0.027624  -0.643986   7.320317
 H  -1.016305  -0.192251   7.211218
 H  -0.117725  -1.491308   8.003169
 H   0.271836  -1.030721   6.343940
 C   3.697757   2.794376   4.254081
 H   4.504316   2.245122   4.741925
 C   4.185481   4.233953   4.055041
 H   3.474371   4.829242   3.478594
 H   5.129545   4.234742   3.505205
 H   4.349514   4.736506   5.010923
 C   3.427637   2.112620   2.902394
 H   3.126674   1.071822   3.040942
 H   4.325693   2.123677   2.280297
 H   2.629666   2.623510   2.360517
 C   2.364278  -3.650402   7.178309
 H   2.022744  -3.027614   6.349557
 H   1.663582  -3.527555   8.007560
 H   2.319407  -4.689743   6.845737
 C   0.787918  -1.612525   2.997119
 H   0.258248  -1.861953   3.909595
 O   0.367037  -4.372746   3.557048
 H   1.542289  -2.274930   2.590873
 C   0.329300  -0.422003   2.179437
 H   1.183194   0.030211   1.668534
 H  -0.372951  -0.718178   1.397094
 C  -0.344877   0.634821   3.060073
 H  -1.201480   0.207742   3.584592
 H   0.347130   1.019943   3.811878
 C  -0.853232   1.820060   2.286164
 C  -0.218114  -3.655548   2.751530
 C  -1.675114  -3.225992   3.080517
 C   0.066268  -3.880011   1.241198
 F  -1.780100  -2.882265   4.378646
 F  -2.146099  -2.196133   2.351232
 F  -2.517995  -4.267957   2.876959
 F  -0.506845  -5.042045   0.839548
 F  -0.400560  -2.915296   0.425593
 F   1.387636  -3.998114   1.019765
 F   0.149706   2.507136   1.676212
 F  -1.495607   2.710115   3.085505
 F  -1.729788   1.476358   1.312290

89
CF3_R_9BBN-CO_2CH2F_I5
 Cu  3.305977  -0.527311   3.439953
 N   5.220093   1.672115   3.641611
 N   6.225032  -0.217602   3.679853
 C   5.879789  -1.656080   6.179220
 H   5.819310  -0.583392   5.995323
 C   4.988989   0.334549   3.563431
 C   6.568886   1.947544   3.811393
 H   6.940330   2.953134   3.897106
 C   7.203973   0.753670   3.836940
 H   8.243873   0.502980   3.947833
 C   6.468314  -1.636691   3.685980
 C   6.318282  -2.334987   4.890953
 C   6.893944  -1.866168   7.311829
 H   6.586034  -1.311033   8.201407
 H   7.889420  -1.519567   7.024051
 H   6.973773  -2.918948   7.591979
 C   6.551509  -3.711304   4.866595
 H   6.437812  -4.286920   5.776392
 C   6.913854  -4.352824   3.691809
 H   7.087598  -5.422342   3.693426
 C   7.043906  -3.635036   2.509553
 H   7.311339  -4.155734   1.599599
 C   6.819716  -2.259193   2.478623
 C   6.864795  -1.483903   1.171018
 H   7.022376  -0.430785   1.409053
 C   5.509727  -1.594519   0.452652
 H   5.306287  -2.629291   0.166741
 H   5.501813  -0.984577  -0.452449
 H   4.694021  -1.261385   1.096387
 C   8.011055  -1.912006   0.248257
 H   7.870245  -2.924466  -0.136008
 H   8.975149  -1.875837   0.760898
 H   8.061080  -1.244299  -0.615014
 C   4.166146   2.652749   3.612309
 C   3.802854   3.208749   2.377378
 C   2.740133   4.112311   2.370661
 H   2.420840   4.556173   1.436701
 C   2.073822   4.439251   3.544586
 H   1.243827   5.135216   3.516462
 C   2.457970   3.873350   4.751141
 H   1.918152   4.125226   5.654813
 C   3.515960   2.965999   4.813605
 C   3.900596   2.325238   6.138086
 H   4.791781   1.718810   5.975041
 C   4.257544   3.376668   7.197738
 H   5.055018   4.038160   6.850634
 H   4.597750   2.887503   8.113902
 H   3.396552   3.997171   7.456335
 C   2.793858   1.384147   6.635788
 H   1.874864   1.933798   6.850244
 H   3.109781   0.882766   7.553988
 H   2.553545   0.623579   5.892009
 C   4.475905   2.787860   1.079919
 H   5.418674   2.300164   1.331162
 C   4.809199   3.972978   0.166067
 H   3.909209   4.458248  -0.217836
 H   5.383199   3.627752  -0.697087
 H   5.402189   4.727453   0.688190
 C   3.605154   1.753770   0.349928
 H   3.410941   0.889781   0.986011
 H   4.097225   1.401984  -0.558919
 H   2.644139   2.188716   0.065611
 C   4.477132  -2.127325   6.591341
 H   3.746981  -1.947178   5.799651
 H   4.143952  -1.595891   7.485765
 H   4.470060  -3.197051   6.813791
 O   1.695674  -1.414541   3.432644
 C   0.102404  -1.437022   1.611456
 C   1.076439  -0.924595   0.553155
 H  -0.923117  -1.151608   1.349311
 H   0.136235  -2.527853   1.634204
 H   2.093295  -1.113360   0.900035
 H   0.973468   0.154706   0.422605
 C   0.860288  -1.610928  -0.795168
 H  -0.157712  -1.459279  -1.161161
 H   1.028076  -2.686852  -0.714965
 C   1.784098  -1.105033  -1.869455
 C   0.444018  -0.969012   3.052939
 C  -0.604893  -1.540113   4.020135
 C   0.307863   0.561242   3.109798
 F   0.392530   1.026420   4.441512
 F  -0.699341  -2.939952   3.890666
 H   1.127857   1.030479   2.564710
 H  -1.604996  -1.139586   3.828097
 H  -0.650816   0.911647   2.717368
 H  -0.304925  -1.329827   5.045708
 F   3.091796  -1.287473  -1.560251
 F   1.575371  -1.734523  -3.054144
 F   1.626936   0.223317  -2.107312

89
CF3_R_9BBN-CO_2CH2F_TS2
 Cu  2.197213  -1.079363   4.362231
 N   3.434351   0.792562   6.257657
 N   4.619455  -0.982264   6.084612
 C   3.412643  -3.333656   7.307672
 H   3.230900  -2.281207   7.527517
 C   3.488069  -0.401699   5.617582
 C   4.514056   0.956903   7.112712
 H   4.643661   1.843473   7.707399
 C   5.259232  -0.168140   7.007962
 H   6.173202  -0.462841   7.492109
 C   5.078036  -2.283684   5.665165
 C   4.510872  -3.417853   6.259504
 C   3.826996  -4.005908   8.623726
 H   3.037896  -3.891564   9.371202
 H   4.742426  -3.566186   9.027440
 H   4.000562  -5.075958   8.490420
 C   4.964669  -4.663036   5.819767
 H   4.541780  -5.563740   6.245401
 C   5.931800  -4.762219   4.832233
 H   6.265071  -5.738485   4.501514
 C   6.464017  -3.618299   4.249869
 H   7.204622  -3.717862   3.467778
 C   6.044182  -2.350606   4.648649
 C   6.547613  -1.097082   3.947312
 H   6.428477  -0.255126   4.631063
 C   5.681745  -0.807838   2.709282
 H   5.770045  -1.615411   1.978398
 H   5.993941   0.122559   2.228711
 H   4.627060  -0.716299   2.976064
 C   8.032032  -1.159765   3.571595
 H   8.225775  -1.892445   2.785413
 H   8.653782  -1.415256   4.432414
 H   8.361253  -0.188717   3.194416
 C   2.363636   1.736374   6.063555
 C   2.435854   2.618209   4.976696
 C   1.364742   3.493548   4.789278
 H   1.374438   4.177933   3.950902
 C   0.274769   3.481111   5.646692
 H  -0.551808   4.158828   5.474928
 C   0.225550   2.586864   6.707806
 H  -0.642529   2.578230   7.353346
 C   1.267957   1.689535   6.939466
 C   1.171728   0.652087   8.048443
 H   2.172479   0.260738   8.234893
 C   0.663159   1.234643   9.372695
 H   1.261562   2.091436   9.689961
 H   0.714890   0.476827  10.157737
 H  -0.377560   1.558444   9.305274
 C   0.297315  -0.528136   7.593464
 H  -0.728358  -0.202501   7.402876
 H   0.270046  -1.305449   8.360296
 H   0.681799  -0.976292   6.675026
 C   3.595077   2.607658   3.992376
 H   4.359886   1.930245   4.372721
 C   4.243120   3.991119   3.850269
 H   3.554690   4.719236   3.416249
 H   5.115789   3.932903   3.195436
 H   4.572243   4.376508   4.817895
 C   3.136953   2.064708   2.629939
 H   2.751217   1.046617   2.722555
 H   3.970094   2.042911   1.924148
 H   2.346140   2.682783   2.200880
 C   2.102964  -3.927154   6.767328
 H   1.815679  -3.500454   5.804377
 H   1.288492  -3.760343   7.476433
 H   2.190888  -5.004145   6.610075
 C   0.666951  -1.672275   3.002360
 H   0.357437  -1.831636   4.038779
 O   0.831726  -4.280622   3.524601
 H   1.664284  -1.994994   2.688645
 C   0.062181  -0.479776   2.279405
 H   0.818192   0.035533   1.682555
 H  -0.703069  -0.814126   1.569806
 C  -0.586730   0.518914   3.243845
 H  -1.356263   0.029046   3.843830
 H   0.151912   0.936035   3.931277
 C  -1.245524   1.681663   2.551667
 C   0.120718  -3.609301   2.731252
 C  -1.360155  -3.422669   3.063288
 C   0.432291  -3.670795   1.235968
 F  -0.356998   2.434119   1.851526
 F  -1.850147   2.518845   3.431903
 F  -2.199595   1.293473   1.670899
 H  -1.463316  -3.211421   4.129125
 H   1.513507  -3.633007   1.093115
 F  -2.083425  -4.613961   2.816025
 F  -0.006386  -4.896903   0.680474
 H  -1.837589  -2.642898   2.466128
 H  -0.059875  -2.880374   0.665777

89
CF3_R_9BBN-CO_2CH3_I5
 Cu  3.303260  -0.548199   3.437984
 N   5.246957   1.617880   3.648448
 N   6.228988  -0.282677   3.707560
 C   6.024525  -1.680584   6.235095
 H   6.040024  -0.605740   6.052562
 C   4.999016   0.281561   3.583242
 C   6.599086   1.879198   3.815011
 H   6.982647   2.881172   3.889126
 C   7.220115   0.678149   3.851022
 H   8.257141   0.416252   3.962987
 C   6.454292  -1.703993   3.713812
 C   6.381667  -2.385702   4.935958
 C   7.036114  -1.964467   7.352870
 H   6.787091  -1.380313   8.242271
 H   8.051586  -1.700684   7.047966
 H   7.036008  -3.017525   7.642716
 C   6.590032  -3.765276   4.913398
 H   6.532773  -4.329213   5.835671
 C   6.851370  -4.427781   3.722272
 H   7.005093  -5.500380   3.725167
 C   6.902197  -3.726999   2.524886
 H   7.085112  -4.262142   1.602004
 C   6.702115  -2.346731   2.493057
 C   6.673269  -1.595823   1.171586
 H   6.722484  -0.528200   1.388560
 C   5.341697  -1.854187   0.449013
 H   5.240624  -2.909310   0.182971
 H   5.280177  -1.266202  -0.468128
 H   4.493280  -1.588080   1.082487
 C   7.868389  -1.929107   0.270450
 H   7.849742  -2.968529  -0.064120
 H   8.817068  -1.758541   0.784992
 H   7.849439  -1.300232  -0.622890
 C   4.205304   2.609453   3.583993
 C   3.880103   3.156825   2.334423
 C   2.823583   4.066213   2.289439
 H   2.531197   4.500777   1.342518
 C   2.127430   4.409331   3.440968
 H   1.303063   5.110043   3.382669
 C   2.476189   3.854792   4.663571
 H   1.917443   4.124092   5.550899
 C   3.525037   2.939785   4.763522
 C   3.869115   2.311470   6.105370
 H   4.755146   1.690672   5.971594
 C   4.213075   3.372579   7.159648
 H   5.025811   4.020057   6.821957
 H   4.526611   2.892280   8.089904
 H   3.353920   4.006763   7.389746
 C   2.738248   1.391397   6.587941
 H   1.814580   1.951995   6.750963
 H   3.012174   0.915070   7.532403
 H   2.530784   0.605297   5.859861
 C   4.588653   2.719741   1.061221
 H   5.531150   2.249315   1.344421
 C   4.930520   3.891202   0.133150
 H   4.034768   4.355237  -0.285204
 H   5.532369   3.536544  -0.706899
 H   5.498851   4.664620   0.655121
 C   3.748601   1.661361   0.329823
 H   3.543630   0.808702   0.977553
 H   4.270223   1.297605  -0.557890
 H   2.791919   2.079984   0.010093
 C   4.596869  -2.050527   6.666711
 H   3.872587  -1.818322   5.883175
 H   4.313890  -1.498824   7.566486
 H   4.519176  -3.118125   6.886787
 O   1.669173  -1.378224   3.394248
 C   0.028412  -1.232020   1.636166
 C   1.011640  -0.799054   0.552356
 H  -0.973375  -0.852297   1.402036
 H  -0.034361  -2.325178   1.644704
 H   2.018111  -1.072900   0.872296
 H   0.992522   0.286003   0.436826
 C   0.706856  -1.449646  -0.796567
 H  -0.305897  -1.214431  -1.132293
 H   0.792126  -2.536593  -0.734540
 C   1.636680  -1.003922  -1.891625
 C   0.440437  -0.795987   3.067844
 C  -0.614486  -1.322441   4.055297
 C   0.488453   0.741367   3.169429
 F   1.575273   0.334656  -2.115589
 F   1.349541  -1.603536  -3.076974
 F   2.935492  -1.288106  -1.621980
 H   0.734209   1.030778   4.192573
 H  -0.335334  -1.039215   5.072978
 H   1.265213   1.151297   2.520943
 H  -0.651529  -2.413377   4.010446
 H  -0.464764   1.207051   2.898936
 H  -1.614863  -0.929774   3.846495

89
CF3_R_9BBN-CO_2CH3_TS2
 Cu  2.236556  -1.086767   4.347785
 N   3.453138   0.790662   6.247042
 N   4.660285  -0.967237   6.066699
 C   3.436418  -3.322580   7.262713
 H   3.213880  -2.270864   7.443384
 C   3.523801  -0.397708   5.597826
 C   4.524385   0.960927   7.111423
 H   4.637366   1.843441   7.715466
 C   5.284422  -0.153748   7.001531
 H   6.198820  -0.442005   7.488766
 C   5.127534  -2.265699   5.650603
 C   4.552143  -3.401936   6.232726
 C   3.864848  -3.931724   8.605339
 H   3.066468  -3.819144   9.343244
 H   4.760774  -3.444126   8.997971
 H   4.078552  -4.998826   8.510044
 C   5.022000  -4.645406   5.804371
 H   4.595647  -5.547529   6.223684
 C   6.010974  -4.740636   4.838307
 H   6.357913  -5.715484   4.517170
 C   6.547241  -3.594505   4.263395
 H   7.301790  -3.691462   3.494349
 C   6.112080  -2.328747   4.651579
 C   6.608456  -1.072572   3.949902
 H   6.487182  -0.231826   4.634775
 C   5.734394  -0.789485   2.715560
 H   5.834172  -1.592918   1.981513
 H   6.031900   0.147559   2.238360
 H   4.679239  -0.715413   2.985393
 C   8.091067  -1.126806   3.566954
 H   8.284887  -1.860553   2.781726
 H   8.718846  -1.376013   4.425370
 H   8.411122  -0.154718   3.184664
 C   2.362874   1.713406   6.065596
 C   2.430001   2.632687   5.009628
 C   1.339477   3.485055   4.831639
 H   1.343845   4.195121   4.014961
 C   0.234829   3.414559   5.668123
 H  -0.607303   4.074511   5.502541
 C   0.190265   2.482314   6.695625
 H  -0.690633   2.423973   7.321455
 C   1.252481   1.605009   6.915653
 C   1.157003   0.525696   7.983373
 H   2.146258   0.085391   8.112160
 C   0.728115   1.078942   9.347981
 H   1.385929   1.887450   9.674984
 H   0.764292   0.287528  10.100307
 H  -0.293776   1.463740   9.329437
 C   0.215023  -0.596035   7.517719
 H  -0.801761  -0.220026   7.379775
 H   0.181236  -1.401764   8.254440
 H   0.544805  -1.022330   6.568221
 C   3.601157   2.672038   4.040541
 H   4.387594   2.024894   4.430202
 C   4.195070   4.079743   3.902606
 H   3.485212   4.777137   3.452879
 H   5.079726   4.053435   3.261815
 H   4.491909   4.482778   4.873579
 C   3.179633   2.110228   2.673691
 H   2.817071   1.083960   2.766104
 H   4.025351   2.106139   1.982425
 H   2.380359   2.706810   2.229991
 C   2.152304  -3.978821   6.733343
 H   1.846506  -3.589362   5.759740
 H   1.331260  -3.821516   7.437227
 H   2.279386  -5.056803   6.611074
 C   0.704707  -1.691290   3.016517
 H   0.414895  -1.790487   4.065759
 O   0.579005  -4.221061   3.632421
 H   1.658378  -2.104561   2.682144
 C   0.145645  -0.498606   2.259521
 H   0.923589   0.012743   1.687229
 H  -0.594633  -0.838697   1.525992
 C  -0.532766   0.508374   3.194109
 H  -1.317544   0.020632   3.775603
 H   0.185411   0.932184   3.899301
 C  -1.174751   1.663440   2.476126
 C  -0.067636  -3.493421   2.812585
 C  -1.545605  -3.217633   3.132941
 C   0.157857  -3.749746   1.315403
 F  -0.271961   2.416832   1.794098
 F  -1.807056   2.506728   3.333195
 F  -2.104893   1.268179   1.571924
 H  -1.652657  -2.972370   4.191431
 H  -1.984148  -2.419319   2.527772
 H  -2.118814  -4.132904   2.946077
 H  -0.240427  -2.960581   0.671877
 H  -0.338214  -4.688734   1.044072
 H   1.225051  -3.870289   1.120964

89
CF3_R_9BBN-CO_2CHF2_I5
 Cu  3.310275  -0.526510   3.451987
 N   5.240793   1.649602   3.654292
 N   6.236404  -0.245426   3.686227
 C   5.912181  -1.681711   6.188275
 H   5.866320  -0.607684   6.007537
 C   5.004167   0.313706   3.575543
 C   6.591336   1.918130   3.818057
 H   6.968095   2.921798   3.903101
 C   7.220709   0.720807   3.839532
 H   8.259763   0.464736   3.945879
 C   6.470401  -1.666273   3.688253
 C   6.330584  -2.363773   4.894976
 C   6.930732  -1.909205   7.313456
 H   6.637599  -1.350099   8.205455
 H   7.929636  -1.578272   7.019234
 H   6.995449  -2.963264   7.592514
 C   6.552357  -3.741906   4.866673
 H   6.446514  -4.317221   5.777570
 C   6.893393  -4.385536   3.686550
 H   7.058876  -5.456350   3.685394
 C   7.013000  -3.668234   2.502919
 H   7.263870  -4.190456   1.589102
 C   6.799889  -2.290475   2.475698
 C   6.834782  -1.515345   1.167613
 H   6.992771  -0.461975   1.404138
 C   5.475297  -1.627913   0.457843
 H   5.270202  -2.663265   0.175211
 H   5.461277  -1.019781  -0.448363
 H   4.663583  -1.293220   1.105995
 C   7.975615  -1.942802   0.237760
 H   7.834172  -2.956166  -0.143814
 H   8.942815  -1.904127   0.744231
 H   8.018941  -1.276332  -0.626805
 C   4.187863   2.631953   3.622181
 C   3.818663   3.176147   2.383661
 C   2.748264   4.070780   2.371992
 H   2.421833   4.503015   1.435077
 C   2.083071   4.403279   3.544943
 H   1.245949   5.090231   3.512684
 C   2.476349   3.852547   4.755573
 H   1.936575   4.108115   5.658169
 C   3.539144   2.951156   4.822917
 C   3.926542   2.318819   6.150793
 H   4.825152   1.721843   5.992892
 C   4.268121   3.377406   7.208428
 H   5.057755   4.048143   6.861179
 H   4.612703   2.894592   8.126250
 H   3.398983   3.987394   7.464440
 C   2.827988   1.368045   6.648986
 H   1.899860   1.906974   6.850623
 H   3.142266   0.880491   7.574968
 H   2.602518   0.593617   5.914768
 C   4.494575   2.755395   1.087495
 H   5.431957   2.258633   1.340701
 C   4.842636   3.943725   0.182992
 H   3.948822   4.439226  -0.202102
 H   5.418395   3.599474  -0.679401
 H   5.439132   4.689460   0.713500
 C   3.619965   1.733183   0.346028
 H   3.419866   0.864500   0.973983
 H   4.112730   1.385379  -0.563943
 H   2.662615   2.175682   0.061328
 C   4.505868  -2.133805   6.609309
 H   3.771590  -1.940306   5.824726
 H   4.186325  -1.601243   7.507823
 H   4.484825  -3.204163   6.827567
 O   1.661695  -1.357832   3.421007
 C   0.058999  -1.368134   1.610718
 C   1.026110  -0.867176   0.540752
 H  -0.966086  -1.078861   1.361358
 H   0.095868  -2.457780   1.645777
 H   2.046237  -1.053126   0.879582
 H   0.918344   0.209536   0.396637
 C   0.798860  -1.569003  -0.797348
 H  -0.216286  -1.405407  -1.165412
 H   0.950879  -2.646181  -0.703924
 C   1.733817  -1.089855  -1.875065
 C   0.434799  -0.891118   3.041239
 C  -0.661132  -1.413964   4.004334
 C   0.395294   0.656016   3.074195
 F  -0.800885   1.147668   2.572531
 F   0.498879   1.151038   4.348094
 F  -0.847235  -2.769003   3.825741
 F  -0.299432  -1.250825   5.313418
 H   1.209925   1.087887   2.491125
 H  -1.630227  -0.929895   3.859447
 F   1.602406   0.238166  -2.124964
 F   1.515880  -1.727525  -3.052673
 F   3.037149  -1.294413  -1.559248

89
CF3_R_9BBN-CO_2CHF2_TS2
 Cu  2.211532  -1.086021   4.363238
 N   3.417924   0.781192   6.292249
 N   4.629578  -0.971241   6.100581
 C   3.761003  -3.270390   7.614291
 H   3.747337  -2.226133   7.930329
 C   3.486237  -0.406902   5.641133
 C   4.497822   0.956105   7.144527
 H   4.613765   1.839957   7.746095
 C   5.265581  -0.151825   7.021483
 H   6.188477  -0.434692   7.495680
 C   5.094666  -2.267953   5.679557
 C   4.697679  -3.389139   6.421861
 C   4.219986  -4.100564   8.818971
 H   3.572388  -3.902988   9.676511
 H   5.245461  -3.856305   9.105643
 H   4.172987  -5.172678   8.617434
 C   5.134368  -4.636846   5.977363
 H   4.838341  -5.529356   6.512746
 C   5.926274  -4.752907   4.842971
 H   6.249470  -5.732188   4.510859
 C   6.292619  -3.624853   4.122602
 H   6.894324  -3.734865   3.229526
 C   5.880599  -2.353025   4.523144
 C   6.226259  -1.131158   3.686112
 H   5.923015  -0.241834   4.239581
 C   5.430054  -1.145148   2.371843
 H   5.696613  -2.010757   1.760921
 H   5.632071  -0.244008   1.788598
 H   4.355331  -1.191351   2.564082
 C   7.732441  -1.009177   3.421968
 H   8.105684  -1.833296   2.810291
 H   8.299817  -1.000806   4.355404
 H   7.946721  -0.080758   2.887010
 C   2.339662   1.717329   6.105098
 C   2.480316   2.708090   5.121959
 C   1.406025   3.576449   4.929941
 H   1.464659   4.341023   4.167065
 C   0.246901   3.455428   5.684401
 H  -0.581184   4.130058   5.507637
 C   0.133148   2.458279   6.641775
 H  -0.786007   2.364365   7.205662
 C   1.177563   1.561169   6.872369
 C   1.010042   0.431750   7.877309
 H   1.964316  -0.087258   7.971325
 C   0.633392   0.947781   9.272271
 H   1.363626   1.673155   9.638172
 H   0.594728   0.118310   9.982477
 H  -0.347057   1.428858   9.275513
 C  -0.016664  -0.590780   7.366570
 H  -1.002857  -0.135167   7.250336
 H  -0.109841  -1.425155   8.064925
 H   0.282177  -0.995409   6.397054
 C   3.710954   2.781652   4.231394
 H   4.514403   2.226685   4.717971
 C   4.213181   4.214388   4.019498
 H   3.504793   4.813866   3.444120
 H   5.153518   4.201269   3.463498
 H   4.389166   4.721140   4.971029
 C   3.422875   2.093255   2.887026
 H   3.114894   1.056209   3.037244
 H   4.314717   2.092653   2.256024
 H   2.622778   2.605863   2.350035
 C   2.329481  -3.642461   7.196574
 H   1.983375  -3.019260   6.370065
 H   1.639287  -3.513676   8.033827
 H   2.274019  -4.681638   6.865405
 C   0.740219  -1.648256   2.998132
 H   0.280810  -1.868490   3.958070
 O   0.466760  -4.358490   3.494774
 H   1.605529  -2.212145   2.662424
 C   0.293587  -0.425748   2.219167
 H   1.153283   0.068019   1.758755
 H  -0.373254  -0.710492   1.403456
 C  -0.438388   0.578349   3.114949
 H  -1.311365   0.111853   3.574906
 H   0.209109   0.940352   3.916488
 C  -0.932910   1.790593   2.374143
 C  -0.127383  -3.628254   2.681107
 C  -1.586409  -3.288469   3.016937
 C   0.249708  -3.812233   1.205101
 F  -2.106902  -2.216813   2.335219
 F  -0.244247  -2.845399   0.366320
 F   0.083571   2.517001   1.835741
 F  -1.616693   2.636101   3.188861
 F  -1.765959   1.482031   1.353559
 H  -1.683635  -3.104433   4.088607
 H   1.334398  -3.857163   1.093825
 F  -2.390860  -4.364461   2.701548
 F  -0.265245  -5.009178   0.748812

36
CF3_R_9BBN
 C   0.845966   0.630593   0.036324
 H   1.351907  -0.310348   0.263660
 H   1.012986   0.848932  -1.020822
 C  -0.649426   0.536172   0.345597
 H  -1.122294   1.498865   0.135945
 H  -0.785270   0.351418   1.414278
 C  -1.339623  -0.566002  -0.461047
 H  -1.187168  -0.400323  -1.539226
 H  -0.848921  -1.534855  -0.280958
 B  -2.880033  -0.781717  -0.252674
 C  -3.672635  -1.913268  -1.005890
 C  -3.824662   0.040680   0.698152
 H  -3.034969  -2.498283  -1.679078
 C  -4.223398  -2.889142   0.071924
 C  -4.763468  -1.231620  -1.876659
 C  -4.367118  -0.949269   1.768657
 H  -3.307679   0.842855   1.234139
 C  -4.921572   0.706456  -0.179320
 H  -3.368311  -3.420146   0.507813
 H  -4.841042  -3.657748  -0.406899
 C  -5.019495  -2.226588   1.210600
 C  -5.675009  -0.244371  -1.126610
 H  -5.377966  -1.996158  -2.365990
 H  -4.255315  -0.692332  -2.685489
 H  -5.079026  -0.429991   2.420448
 H  -3.527083  -1.238053   2.412075
 H  -4.438024   1.486321  -0.780038
 H  -5.640809   1.226611   0.463785
 H  -5.138141  -2.947867   2.025363
 H  -6.029796  -2.002736   0.870358
 H  -6.229061   0.352095  -1.858356
 H  -6.430814  -0.795804  -0.568506
 C   1.554675   1.704011   0.818530
 F   2.877044   1.756463   0.518514
 F   1.052923   2.940662   0.573678
 F   1.469333   1.510667   2.158818

103
CF3_R_9BBN-I3
 Cu  3.738948   0.401645   5.550233
 N   4.799357   2.714213   7.017666
 N   5.945624   0.946317   7.400308
 C   5.090164  -0.846325   9.485612
 H   5.190925   0.233762   9.602846
 C   4.865407   1.394205   6.710909
 C   5.816720   3.084341   7.883856
 H   5.923572   4.093656   8.239253
 C   6.544228   1.968925   8.121610
 H   7.416057   1.802991   8.728860
 C   6.416915  -0.413944   7.350120
 C   6.034718  -1.289643   8.378406
 C   5.406667  -1.474670  10.847061
 H   4.777849  -1.022743  11.617460
 H   6.450867  -1.320764  11.128829
 H   5.207153  -2.548194  10.859331
 C   6.489763  -2.605053   8.298660
 H   6.213322  -3.316108   9.065413
 C   7.284433  -3.022633   7.238179
 H   7.624200  -4.050460   7.193384
 C   7.637391  -2.135573   6.232760
 H   8.247009  -2.479451   5.406915
 C   7.209666  -0.806735   6.263961
 C   7.577885   0.139944   5.131545
 H   7.194905   1.131112   5.375246
 C   6.912720  -0.297506   3.818017
 H   7.270027  -1.280090   3.501638
 H   7.135229   0.413882   3.020001
 H   5.827027  -0.358827   3.921191
 C   9.098396   0.268802   4.966111
 H   9.553249  -0.678663   4.668513
 H   9.573669   0.591465   5.895358
 H   9.332246   1.004304   4.192470
 C   3.817363   3.605934   6.455293
 C   4.147396   4.296487   5.279858
 C   3.159466   5.102200   4.715733
 H   3.364344   5.637361   3.797913
 C   1.904323   5.206717   5.299842
 H   1.145251   5.824604   4.835494
 C   1.611454   4.516512   6.466769
 H   0.624768   4.601434   6.903387
 C   2.565778   3.700935   7.076518
 C   2.224130   2.920142   8.335992
 H   3.144342   2.477728   8.719689
 C   1.659949   3.821267   9.442306
 H   2.340901   4.643799   9.673545
 H   1.505653   3.241120  10.355273
 H   0.696109   4.251828   9.162434
 C   1.262393   1.768194   8.012757
 H   0.311839   2.144213   7.628423
 H   1.055206   1.173546   8.904320
 H   1.685577   1.106929   7.256783
 C   5.500962   4.133480   4.602620
 H   6.189521   3.689906   5.322890
 C   6.108514   5.473612   4.169611
 H   5.532441   5.943139   3.369577
 H   7.122217   5.319589   3.792100
 H   6.160592   6.176929   5.003840
 C   5.399287   3.165998   3.413195
 H   5.033753   2.187095   3.725731
 H   6.378569   3.030293   2.947612
 H   4.713394   3.550717   2.655970
 C   3.635401  -1.130192   9.076849
 H   3.388558  -0.650519   8.128370
 H   2.942031  -0.759785   9.833838
 H   3.467724  -2.203087   8.960640
 F   2.724253  -0.668256   4.356887
 B   1.218171  -0.540120   3.770853
 C   0.402673  -1.612328   4.668390
 C   1.331917  -0.870271   2.194785
 C   0.781552   1.015429   3.887949
 C   0.317953  -1.266911   6.156938
 H   0.874123  -2.598772   4.554363
 H  -0.615478  -1.728565   4.277244
 H   1.645013  -1.911724   2.032907
 C  -0.076893  -0.722891   1.569866
 C   2.402969   0.029821   1.542612
 C  -0.645712   1.130637   3.305561
 H   0.726365   1.349846   4.933218
 C   1.806293   1.936167   3.191267
 H  -0.167122  -0.296391   6.283010
 H   1.326898  -1.166070   6.567356
 H  -0.698682  -1.539649   1.951888
 H  -0.032754  -0.866489   0.481649
 C  -0.794876   0.613597   1.859737
 C   2.194548   1.541169   1.754169
 H   2.474559  -0.167150   0.464073
 H   3.372604  -0.250619   1.968091
 H  -0.994152   2.171817   3.342820
 H  -1.324051   0.564423   3.953911
 H   2.717170   1.941896   3.800875
 H   1.457864   2.976691   3.195997
 H  -1.860363   0.501923   1.629001
 H  -0.430003   1.376514   1.170901
 H   3.112496   2.071423   1.475047
 H   1.433007   1.900797   1.060748
 C  -0.448879  -2.308338   6.975846
 H   0.043714  -3.282208   6.932462
 H  -1.462990  -2.432966   6.589325
 C  -0.582693  -1.950655   8.429687
 F  -1.273610  -2.890418   9.128880
 F   0.620258  -1.823037   9.049315
 F  -1.235902  -0.775172   8.621839

79
CF3_R_9BBN-I4
 Cu  2.894744  -0.951667   4.232987
 N   4.225467   1.015243   5.901126
 N   5.021826  -0.902255   6.407878
 C   3.372277  -2.541096   8.122142
 H   3.505570  -1.459384   8.162190
 C   4.123494  -0.304159   5.585248
 C   5.165520   1.234664   6.896163
 H   5.381520   2.217919   7.274706
 C   5.670527   0.020934   7.218012
 H   6.417639  -0.272235   7.933840
 C   5.262507  -2.320400   6.419553
 C   4.490654  -3.122190   7.271213
 C   3.393229  -3.053845   9.567072
 H   2.630749  -2.539713  10.157229
 H   4.362555  -2.877709  10.039303
 H   3.181342  -4.123777   9.624244
 C   4.733283  -4.496096   7.252337
 H   4.151556  -5.150741   7.888288
 C   5.698101  -5.038402   6.414346
 H   5.868898  -6.108449   6.411628
 C   6.435203  -4.220291   5.569159
 H   7.167460  -4.662274   4.905793
 C   6.231144  -2.840037   5.550420
 C   6.976848  -1.957560   4.561690
 H   6.828062  -0.918302   4.856786
 C   6.377090  -2.123966   3.156134
 H   6.509422  -3.147348   2.795758
 H   6.864561  -1.449470   2.448098
 H   5.306859  -1.903934   3.155411
 C   8.488673  -2.213736   4.556979
 H   8.732692  -3.214233   4.193345
 H   8.914289  -2.106907   5.557520
 H   8.987350  -1.497906   3.899016
 C   3.432769   2.026518   5.249408
 C   3.919743   2.598133   4.065819
 C   3.103791   3.524713   3.416175
 H   3.436655   3.970881   2.487824
 C   1.855481   3.856461   3.922703
 H   1.226798   4.559301   3.389960
 C   1.396612   3.268443   5.092563
 H   0.409399   3.516658   5.460642
 C   2.173295   2.336140   5.780895
 C   1.616803   1.633596   7.009333
 H   2.415664   1.037987   7.452119
 C   1.140116   2.623295   8.080026
 H   1.939186   3.308983   8.371727
 H   0.813115   2.084550   8.972924
 H   0.296161   3.222283   7.730917
 C   0.495145   0.664250   6.604635
 H  -0.348310   1.201848   6.164833
 H   0.128721   0.117271   7.476887
 H   0.849890  -0.062147   5.870088
 C   5.244062   2.177459   3.448117
 H   5.759602   1.529419   4.157519
 C   6.164131   3.373518   3.171879
 H   5.741805   4.044717   2.420729
 H   7.130246   3.027064   2.796298
 H   6.342558   3.956049   4.078867
 C   4.998486   1.354793   2.173643
 H   4.374738   0.482986   2.383434
 H   5.945462   1.004880   1.755350
 H   4.493843   1.953360   1.411484
 C   2.013770  -2.810847   7.454782
 H   1.987187  -2.412349   6.437895
 H   1.206308  -2.345198   8.025004
 H   1.815187  -3.884268   7.399576
 C   1.529764  -1.160751   2.827285
 C   1.001808   0.246423   2.507055
 H   0.692652  -1.802327   3.139552
 H   1.824917   0.890955   2.188110
 H   0.600058   0.709954   3.411695
 H   1.926314  -1.619640   1.909762
 C  -0.086903   0.284398   1.422963
 H   0.287819  -0.127121   0.483051
 H  -0.953652  -0.308662   1.723328
 C  -0.586620   1.670849   1.125904
 F  -1.133217   2.275371   2.214076
 F  -1.549730   1.680643   0.163255
 F   0.396936   2.499484   0.685303

103
CF3_R_9BBN-TS1
 Cu  3.398069  -0.265235   5.747318
 N   4.917326   1.353474   7.661525
 N   5.641502  -0.654850   7.754094
 C   4.142685  -2.442058   9.479508
 H   4.224548  -1.356022   9.523970
 C   4.725899   0.121182   7.118673
 C   5.926030   1.345359   8.612565
 H   6.213596   2.231463   9.149973
 C   6.385668   0.074024   8.670499
 H   7.156596  -0.377959   9.268780
 C   5.757641  -2.070052   7.524615
 C   5.008182  -2.937746   8.330531
 C   4.642156  -2.993733  10.822944
 H   4.051867  -2.581662  11.645222
 H   5.690258  -2.737642  10.996135
 H   4.553737  -4.082051  10.863364
 C   5.072163  -4.299397   8.034151
 H   4.495285  -5.000156   8.623968
 C   5.842657  -4.764744   6.978403
 H   5.861877  -5.824080   6.752264
 C   6.584567  -3.881046   6.206424
 H   7.178353  -4.260267   5.384742
 C   6.566011  -2.511131   6.468454
 C   7.364551  -1.543339   5.608102
 H   7.374336  -0.576420   6.112556
 C   6.691341  -1.340638   4.243474
 H   6.639663  -2.279747   3.688488
 H   7.251828  -0.620219   3.642707
 H   5.673555  -0.965877   4.360793
 C   8.825680  -1.981689   5.443505
 H   8.910211  -2.907008   4.869649
 H   9.305880  -2.141734   6.411586
 H   9.388989  -1.213189   4.908508
 C   4.113349   2.491280   7.296807
 C   4.544916   3.305443   6.240985
 C   3.699092   4.341841   5.844393
 H   3.989201   4.983311   5.022056
 C   2.482235   4.551991   6.478429
 H   1.829169   5.348409   6.143327
 C   2.090117   3.738729   7.532086
 H   1.131648   3.906860   8.005505
 C   2.898383   2.688610   7.968276
 C   2.435409   1.778974   9.096439
 H   3.259296   1.112985   9.354958
 C   2.081753   2.572818  10.361495
 H   2.915111   3.200869  10.685657
 H   1.835384   1.888461  11.177063
 H   1.215842   3.219528  10.203781
 C   1.261788   0.897888   8.645080
 H   0.397341   1.505027   8.366641
 H   0.956277   0.228920   9.453195
 H   1.527343   0.281963   7.786513
 C   5.855179   3.052706   5.510354
 H   6.436787   2.341006   6.097112
 C   6.701326   4.325369   5.376121
 H   6.224100   5.064789   4.729444
 H   7.672675   4.085592   4.936704
 H   6.875036   4.792681   6.348162
 C   5.597736   2.409829   4.139470
 H   5.058185   1.467894   4.244857
 H   6.541612   2.206830   3.627450
 H   5.002032   3.068823   3.502958
 C   2.660323  -2.771789   9.259419
 H   2.288938  -2.349901   8.326316
 H   2.060697  -2.364022  10.077152
 H   2.492883  -3.851060   9.234797
 F   1.095860  -1.659964   6.418766
 B   1.631579  -1.985997   5.165680
 C   2.844117  -3.025513   5.146336
 C   0.538420  -2.419131   4.086479
 C   2.051940   0.197989   4.329452
 H   3.661229  -2.788830   5.834662
 C   2.229908  -4.356883   5.676341
 C   3.440598  -3.114388   3.728257
 C  -0.087278  -3.699059   4.711928
 H  -0.268644  -1.682320   3.998283
 C   1.117732  -2.665827   2.675942
 H   1.756517  -0.317412   3.422345
 H   2.030455  -4.215101   6.741683
 H   2.978562  -5.155298   5.610466
 C   0.926793  -4.824060   4.994573
 C   2.434565  -3.467918   2.620781
 H   4.263121  -3.839250   3.709446
 H   3.886089  -2.140919   3.498401
 H  -0.877888  -4.085990   4.057856
 H  -0.573910  -3.413388   5.649458
 H   1.290172  -1.696222   2.199801
 H   0.369648  -3.168240   2.050230
 H   0.451151  -5.579106   5.629759
 H   1.162579  -5.336815   4.061974
 H   2.906906  -3.303541   1.646294
 H   2.219389  -4.535907   2.660844
 H   2.828251   0.899420   3.970595
 C   0.889168   1.021123   4.890009
 H   0.117220   0.360818   5.288065
 H   1.232534   1.626855   5.730324
 C   0.266514   1.952731   3.842356
 H  -0.106781   1.381795   2.989263
 H   1.006380   2.664839   3.470186
 C  -0.890145   2.760602   4.363005
 F  -0.544132   3.555734   5.409873
 F  -1.917514   1.986715   4.793619
 F  -1.405174   3.587854   3.412453

89
CH3_R_9BBN-CO_2CF3_I5
 Cu  3.264440  -0.475432   3.492218
 N   5.270621   1.640810   3.622970
 N   6.195631  -0.290464   3.655866
 C   6.184528  -1.609208   6.225224
 H   6.306530  -0.544169   6.025112
 C   4.983536   0.313383   3.566308
 C   6.634436   1.858745   3.753719
 H   7.050259   2.848321   3.819532
 C   7.219806   0.639278   3.768955
 H   8.250729   0.345176   3.853497
 C   6.370876  -1.719323   3.678353
 C   6.402298  -2.364645   4.923050
 C   7.203052  -1.983584   7.308510
 H   7.063569  -1.349926   8.187608
 H   8.228536  -1.852140   6.955399
 H   7.089577  -3.019824   7.633990
 C   6.561484  -3.750399   4.921870
 H   6.581230  -4.287513   5.861255
 C   6.674204  -4.454728   3.730657
 H   6.792048  -5.531587   3.751247
 C   6.619003  -3.789940   2.514025
 H   6.683527  -4.355997   1.593529
 C   6.461920  -2.404220   2.459848
 C   6.323954  -1.697472   1.120911
 H   6.328678  -0.622311   1.301854
 C   4.972790  -2.045764   0.476797
 H   4.908425  -3.113180   0.252403
 H   4.839618  -1.496412  -0.457185
 H   4.145340  -1.795809   1.143932
 C   7.489775  -2.004463   0.172579
 H   7.518309  -3.059631  -0.108034
 H   8.450149  -1.752952   0.628607
 H   7.389215  -1.423417  -0.747456
 C   4.259343   2.667161   3.583458
 C   4.008050   3.307720   2.359478
 C   2.991909   4.260908   2.333628
 H   2.758348   4.772891   1.409922
 C   2.259410   4.554792   3.477180
 H   1.465422   5.290608   3.432652
 C   2.531461   3.905830   4.670589
 H   1.945893   4.138151   5.550838
 C   3.541080   2.944831   4.753192
 C   3.810128   2.238014   6.072992
 H   4.627117   1.532276   5.922189
 C   4.259603   3.230116   7.155410
 H   5.143998   3.789510   6.840759
 H   4.505267   2.697953   8.077911
 H   3.472844   3.951356   7.388327
 C   2.587408   1.430188   6.531581
 H   1.732537   2.079994   6.730485
 H   2.815586   0.887567   7.451872
 H   2.280949   0.703124   5.778110
 C   4.756953   2.914864   1.093796
 H   5.747804   2.561549   1.384922
 C   4.965651   4.078239   0.119123
 H   4.026300   4.408150  -0.329696
 H   5.619140   3.763608  -0.697819
 H   5.427357   4.938145   0.609625
 C   4.037988   1.745887   0.400458
 H   3.930194   0.894050   1.071548
 H   4.596496   1.421398  -0.480910
 H   3.037861   2.044512   0.080237
 C   4.744229  -1.819376   6.719852
 H   4.015276  -1.521635   5.963596
 H   4.558449  -1.230822   7.621511
 H   4.563341  -2.870385   6.957863
 O   1.588963  -1.257424   3.635935
 C   0.241659  -1.429298   1.606633
 C   1.115624  -0.670672   0.608977
 H  -0.804105  -1.379313   1.294100
 H   0.534234  -2.480564   1.604852
 H   2.118629  -0.547379   1.023389
 H   0.722049   0.336255   0.449345
 C   1.215853  -1.392440  -0.735945
 H   0.208955  -1.606481  -1.111160
 H   1.699791  -2.363618  -0.585574
 C   1.987683  -0.590958  -1.782446
 C   0.380015  -0.987701   3.090466
 C  -0.673728  -1.806088   3.912765
 C   0.020043   0.535266   3.224811
 F  -1.103889   0.878907   2.548574
 F  -0.158281   0.926443   4.504326
 F   1.014931   1.306441   2.729709
 F  -1.956849  -1.519248   3.567482
 F  -0.506325  -3.130694   3.704151
 F  -0.573390  -1.609037   5.238909
 H   2.064679  -1.135912  -2.726814
 H   1.495779   0.363760  -1.989113
 H   3.001428  -0.369930  -1.441364

89
CH3_R_9BBN-CO_2CF3_TS2
 Cu  2.271416  -1.102745   4.311810
 N   3.374320   0.749136   6.307658
 N   4.640615  -0.965366   6.129924
 C   3.878457  -3.324794   7.607504
 H   3.884178  -2.304656   7.994657
 C   3.497703  -0.425644   5.639319
 C   4.421119   0.941305   7.196956
 H   4.491948   1.818283   7.815382
 C   5.223897  -0.142212   7.082563
 H   6.138696  -0.406216   7.582654
 C   5.168094  -2.232455   5.693098
 C   4.828849  -3.382905   6.420779
 C   4.293905  -4.244726   8.761334
 H   3.647109  -4.071721   9.624634
 H   5.326005  -4.062132   9.069489
 H   4.201681  -5.300171   8.496596
 C   5.333227  -4.599470   5.962396
 H   5.088364  -5.513073   6.487330
 C   6.131266  -4.659766   4.827404
 H   6.506596  -5.616551   4.484687
 C   6.438193  -3.505717   4.121743
 H   7.045916  -3.572128   3.228383
 C   5.960320  -2.262118   4.538341
 C   6.253531  -1.012834   3.721831
 H   5.890212  -0.149007   4.279170
 C   5.488820  -1.052329   2.389741
 H   5.818626  -1.890886   1.771963
 H   5.652333  -0.131625   1.825015
 H   4.414256  -1.163903   2.554475
 C   7.756515  -0.805459   3.493914
 H   8.188688  -1.602922   2.885657
 H   8.301089  -0.773467   4.440419
 H   7.931257   0.137894   2.970625
 C   2.290062   1.671114   6.086746
 C   2.454579   2.670656   5.116782
 C   1.385372   3.540328   4.903678
 H   1.466593   4.314957   4.152233
 C   0.204490   3.407163   5.620900
 H  -0.617903   4.087217   5.434451
 C   0.062532   2.393322   6.556866
 H  -0.874800   2.285460   7.087166
 C   1.102589   1.497552   6.810074
 C   0.903248   0.345435   7.782624
 H   1.862426  -0.155365   7.918150
 C   0.439705   0.822980   9.164945
 H   1.129979   1.558659   9.584425
 H   0.384578  -0.022306   9.855113
 H  -0.552483   1.277894   9.125083
 C  -0.072668  -0.685175   7.192989
 H  -1.060769  -0.247439   7.033815
 H  -0.184874  -1.538697   7.864900
 H   0.282806  -1.058774   6.231370
 C   3.703509   2.754009   4.253205
 H   4.473641   2.129467   4.707214
 C   4.270395   4.175508   4.159961
 H   3.590014   4.852448   3.639069
 H   5.211188   4.167989   3.604363
 H   4.465341   4.592275   5.150685
 C   3.410618   2.178321   2.857956
 H   3.053625   1.148420   2.923882
 H   4.312598   2.186173   2.241538
 H   2.644189   2.765265   2.346775
 C   2.444727  -3.634385   7.146076
 H   2.123973  -2.951802   6.357650
 H   1.744406  -3.544034   7.979936
 H   2.372343  -4.649164   6.748683
 C   0.818511  -1.646781   2.975676
 H   0.313358  -1.869372   3.910023
 O   0.285486  -4.377261   3.694552
 H   1.495879  -2.367448   2.534958
 C   0.341460  -0.461430   2.161491
 H   1.178018  -0.054294   1.581871
 H  -0.409719  -0.759653   1.422454
 C  -0.253371   0.654411   3.026304
 H  -1.081593   0.244876   3.613433
 H   0.494310   0.988647   3.752262
 C  -0.741401   1.848801   2.212551
 C  -0.322655  -3.667791   2.899645
 C  -1.727125  -3.146395   3.310716
 C  -0.158206  -3.967827   1.385411
 H  -1.165514   2.623794   2.855405
 H  -1.512255   1.550887   1.496082
 H   0.078544   2.300082   1.645800
 F  -1.718331  -2.725962   4.590137
 F  -2.206345  -2.140226   2.555812
 F  -2.631084  -4.156494   3.234531
 F  -0.831064  -5.106914   1.075294
 F  -0.620139  -3.010652   0.559158
 F   1.133206  -4.183347   1.080498

89
CH3_R_9BBN-CO_2CH2F_I5
 Cu  3.269154  -0.542131   3.496712
 N   5.186811   1.658342   3.634982
 N   6.193636  -0.230476   3.675621
 C   6.225981  -1.545284   6.246470
 H   6.281914  -0.475525   6.042388
 C   4.954978   0.318478   3.583016
 C   6.539675   1.935906   3.767136
 H   6.913060   2.942418   3.830593
 C   7.176701   0.743036   3.787362
 H   8.219240   0.494101   3.874724
 C   6.435470  -1.648959   3.701494
 C   6.490317  -2.290376   4.947129
 C   7.266429  -1.852100   7.330331
 H   7.085274  -1.229403   8.209751
 H   8.281175  -1.653137   6.977613
 H   7.221867  -2.893897   7.654891
 C   6.719880  -3.666208   4.949602
 H   6.758476  -4.200410   5.890146
 C   6.878255  -4.365232   3.760548
 H   7.050648  -5.434690   3.783668
 C   6.798466  -3.705595   2.542438
 H   6.898722  -4.268742   1.623315
 C   6.570426  -2.330021   2.484930
 C   6.403766  -1.632607   1.144491
 H   6.356948  -0.558182   1.324372
 C   5.072504  -2.045677   0.497491
 H   5.060798  -3.114628   0.271440
 H   4.915345  -1.502092  -0.436184
 H   4.232316  -1.837951   1.163008
 C   7.585555  -1.884378   0.199746
 H   7.665106  -2.937238  -0.079627
 H   8.531803  -1.586746   0.657713
 H   7.459611  -1.309878  -0.721337
 C   4.129926   2.635576   3.594097
 C   3.847856   3.262539   2.369416
 C   2.777703   4.155227   2.340292
 H   2.520326   4.656355   1.416768
 C   2.024678   4.404604   3.481887
 H   1.189443   5.093224   3.435139
 C   2.332662   3.775690   4.677673
 H   1.732454   3.973910   5.556148
 C   3.397505   2.876527   4.763619
 C   3.716890   2.198292   6.087168
 H   4.567172   1.534222   5.932397
 C   4.129869   3.226896   7.150176
 H   4.980821   3.826100   6.816844
 H   4.413815   2.720263   8.076077
 H   3.310234   3.910377   7.384115
 C   2.546187   1.332939   6.574351
 H   1.665084   1.940177   6.791956
 H   2.824612   0.806696   7.490541
 H   2.257525   0.592621   5.827177
 C   4.629587   2.920565   1.108320
 H   5.637262   2.627216   1.407767
 C   4.776271   4.099952   0.141586
 H   3.822775   4.374998  -0.314496
 H   5.454931   3.830160  -0.670785
 H   5.180267   4.983572   0.640752
 C   3.992298   1.712995   0.401693
 H   3.920482   0.854804   1.069847
 H   4.583670   1.421929  -0.469778
 H   2.983286   1.954830   0.061141
 C   4.800983  -1.841426   6.741266
 H   4.056277  -1.590377   5.983331
 H   4.579695  -1.262459   7.641199
 H   4.684471  -2.900860   6.982413
 O   1.646222  -1.397379   3.570026
 C   0.266533  -1.489160   1.570258
 C   1.166961  -0.767563   0.568380
 H  -0.778923  -1.397865   1.252589
 H   0.505443  -2.554425   1.571939
 H   2.171787  -0.682116   0.989788
 H   0.811778   0.256456   0.406013
 C   1.252433  -1.480967  -0.781674
 H   0.241138  -1.667238  -1.160673
 H   1.708617  -2.465569  -0.632817
 C   2.048478  -0.698257  -1.824734
 C   0.420515  -1.026398   3.045891
 C  -0.687262  -1.675908   3.888455
 C   0.188362   0.491145   3.100131
 F   0.076711   0.945292   4.435279
 F  -0.703280  -3.073941   3.707486
 H   2.115539  -1.242886  -2.770254
 H   1.582331   0.269416  -2.032442
 H   3.066635  -0.503814  -1.479953
 H   1.042657   1.010736   2.665469
 H  -1.681852  -1.313974   3.610794
 H  -0.731797   0.792803   2.591702
 H  -0.499320  -1.489445   4.944963

89
CH3_R_9BBN-CO_2CH2F_TS2
 Cu  2.198005  -1.084330   4.356853
 N   3.421777   0.796256   6.258285
 N   4.619482  -0.968940   6.076109
 C   3.428737  -3.343783   7.272999
 H   3.233384  -2.295326   7.500041
 C   3.483635  -0.394470   5.611100
 C   4.500023   0.963264   7.115143
 H   4.622817   1.847134   7.715261
 C   5.253169  -0.155735   7.004590
 H   6.169017  -0.446563   7.487539
 C   5.089779  -2.262512   5.646003
 C   4.531573  -3.407312   6.228200
 C   3.846568  -4.021736   8.585027
 H   3.053574  -3.923532   9.330706
 H   4.755202  -3.574314   8.995652
 H   4.033668  -5.088440   8.443251
 C   4.997739  -4.644314   5.778210
 H   4.581861  -5.552627   6.194523
 C   5.967435  -4.725868   4.791675
 H   6.309934  -5.696041   4.452531
 C   6.489651  -3.571857   4.220262
 H   7.231488  -3.657599   3.437676
 C   6.057571  -2.311818   4.629926
 C   6.548475  -1.047584   3.938917
 H   6.423939  -0.213087   4.630798
 C   5.676477  -0.754800   2.705885
 H   5.770681  -1.554766   1.967379
 H   5.979058   0.182894   2.233231
 H   4.621489  -0.676317   2.975628
 C   8.032335  -1.093853   3.558568
 H   8.230185  -1.818355   2.765836
 H   8.658916  -1.350923   4.415439
 H   8.351858  -0.116858   3.188368
 C   2.346925   1.736817   6.070570
 C   2.418606   2.631010   4.994224
 C   1.347665   3.508148   4.816438
 H   1.361238   4.206342   3.989323
 C   0.254993   3.481622   5.669947
 H  -0.569779   4.165448   5.510303
 C   0.203828   2.571982   6.717601
 H  -0.666326   2.551571   7.360113
 C   1.248817   1.675825   6.941835
 C   1.153065   0.625530   8.038529
 H   2.153986   0.231721   8.218773
 C   0.647353   1.193992   9.370080
 H   1.247599   2.046283   9.696163
 H   0.698646   0.427427  10.146651
 H  -0.392967   1.520263   9.307604
 C   0.277572  -0.548809   7.571160
 H  -0.748076  -0.220928   7.385050
 H   0.251785  -1.334614   8.329472
 H   0.659358  -0.985041   6.646195
 C   3.574369   2.626655   4.006211
 H   4.336991   1.940947   4.375742
 C   4.229476   4.007672   3.875495
 H   3.542649   4.744811   3.453969
 H   5.097733   3.952178   3.214509
 H   4.566735   4.380425   4.845293
 C   3.107026   2.098977   2.640925
 H   2.702613   1.088024   2.726918
 H   3.938420   2.070094   1.933295
 H   2.326464   2.734886   2.217660
 C   2.128092  -3.948378   6.723087
 H   1.839515  -3.514985   5.763737
 H   1.309268  -3.797197   7.430691
 H   2.228952  -5.022706   6.556056
 C   0.680895  -1.711784   3.013810
 H   0.390856  -1.914220   4.048793
 O   0.844410  -4.362069   3.457151
 H   1.664609  -2.039651   2.667340
 C   0.040028  -0.510280   2.340840
 H   0.762267  -0.012980   1.684875
 H  -0.773516  -0.836723   1.677538
 C  -0.538866   0.517895   3.319901
 H  -1.234659   0.008903   3.996036
 H   0.266224   0.904960   3.953100
 C  -1.248716   1.678745   2.630481
 C   0.117177  -3.660751   2.707025
 C  -1.349327  -3.465564   3.088923
 C   0.388677  -3.671092   1.204260
 H  -1.660206   2.383941   3.356363
 H  -2.074197   1.323635   2.006955
 H  -0.562295   2.232703   1.983528
 F  -0.072383  -4.877179   0.617649
 H   1.465884  -3.635610   1.034170
 H  -1.829511  -2.651029   2.543843
 H  -0.113130  -2.859416   0.674362
 H  -1.419363  -3.303383   4.165727
 F  -2.103437  -4.632423   2.805616

89
CH3_R_9BBN-CO_2CH3_I5
 Cu  3.272111  -0.547285   3.480156
 N   5.187566   1.668524   3.623698
 N   6.185189  -0.224882   3.668003
 C   6.207241  -1.534144   6.241522
 H   6.265172  -0.465194   6.033973
 C   4.947897   0.329388   3.573419
 C   6.542426   1.939341   3.755715
 H   6.920720   2.944186   3.816583
 C   7.173301   0.743618   3.778473
 H   8.214607   0.489710   3.866353
 C   6.419984  -1.644214   3.697127
 C   6.470057  -2.283395   4.944209
 C   7.247644  -1.839710   7.325811
 H   7.067944  -1.214615   8.203889
 H   8.262540  -1.643186   6.972156
 H   7.201701  -2.880710   7.652841
 C   6.693769  -3.660132   4.950446
 H   6.728917  -4.192205   5.892387
 C   6.850949  -4.362646   3.763237
 H   7.019060  -5.432760   3.789035
 C   6.775511  -3.705409   2.543595
 H   6.874470  -4.270975   1.625791
 C   6.553326  -2.328986   2.482461
 C   6.392556  -1.634453   1.139795
 H   6.339683  -0.560091   1.317821
 C   5.067750  -2.053719   0.483671
 H   5.063477  -3.122226   0.254939
 H   4.913323  -1.508959  -0.449883
 H   4.222273  -1.851748   1.143996
 C   7.582816  -1.882956   0.204717
 H   7.670219  -2.936519  -0.069906
 H   8.524059  -1.578427   0.668566
 H   7.460573  -1.312599  -0.719451
 C   4.142427   2.657479   3.579108
 C   3.868606   3.284642   2.352685
 C   2.820138   4.202628   2.323638
 H   2.569799   4.703888   1.398372
 C   2.079824   4.477589   3.467216
 H   1.263114   5.188133   3.420880
 C   2.377429   3.846088   4.664387
 H   1.789282   4.067289   5.545922
 C   3.418969   2.919851   4.749307
 C   3.720061   2.232750   6.072682
 H   4.570672   1.567485   5.925163
 C   4.118052   3.249268   7.152488
 H   4.971825   3.853078   6.835476
 H   4.392642   2.732167   8.075376
 H   3.295700   3.929480   7.386173
 C   2.539439   1.364864   6.531321
 H   1.648378   1.970127   6.714744
 H   2.788074   0.846840   7.460531
 H   2.287138   0.612333   5.781993
 C   4.635719   2.917534   1.089942
 H   5.638804   2.605570   1.386183
 C   4.801239   4.086174   0.113216
 H   3.851096   4.376639  -0.340333
 H   5.469825   3.795822  -0.700435
 H   5.226120   4.965470   0.602768
 C   3.967930   1.718585   0.396813
 H   3.881350   0.867114   1.071671
 H   4.547326   1.409081  -0.476353
 H   2.961775   1.979037   0.061995
 C   4.781805  -1.825752   6.737884
 H   4.037620  -1.577612   5.978422
 H   4.562060  -1.242196   7.635424
 H   4.664103  -2.883857   6.984528
 O   1.693024  -1.467944   3.541558
 C   0.262537  -1.514444   1.587700
 C   1.148503  -0.782647   0.582238
 H  -0.787311  -1.404147   1.289102
 H   0.492327  -2.584669   1.554218
 H   2.160743  -0.711286   0.988984
 H   0.795917   0.246176   0.452239
 C   1.208708  -1.465802  -0.784815
 H   0.190572  -1.630185  -1.156386
 H   1.653785  -2.459884  -0.665902
 C   2.003190  -0.671051  -1.820355
 C   0.434460  -1.081079   3.068753
 C  -0.621537  -1.816752   3.911130
 C   0.220048   0.437193   3.218073
 H   2.049318  -1.192677  -2.780313
 H   1.550500   0.309029  -1.997396
 H   3.028905  -0.501533  -1.484378
 H   0.274182   0.714152   4.273139
 H   1.005612   0.987327   2.695750
 H  -0.748356   0.762206   2.823718
 H  -0.487976  -1.564239   4.965671
 H  -1.643773  -1.558861   3.616747
 H  -0.491409  -2.896611   3.807077

89
CH3_R_9BBN-CO_2CH3_TS2
 Cu  2.226376  -1.077998   4.336001
 N   3.444389   0.806424   6.237903
 N   4.648792  -0.952717   6.052785
 C   3.419459  -3.310245   7.239045
 H   3.191590  -2.259026   7.415371
 C   3.511710  -0.381527   5.585804
 C   4.518309   0.973916   7.100251
 H   4.633830   1.855374   7.705363
 C   5.276115  -0.141647   6.987675
 H   6.190918  -0.432091   7.472862
 C   5.115237  -2.250617   5.634255
 C   4.538863  -3.387941   6.213044
 C   3.844889  -3.913815   8.585029
 H   3.041918  -3.805539   9.318680
 H   4.735382  -3.419313   8.981432
 H   4.066606  -4.979555   8.492508
 C   5.009219  -4.630719   5.783560
 H   4.580888  -5.533505   6.199389
 C   5.999376  -4.724488   4.818740
 H   6.345672  -5.698857   4.495491
 C   6.536251  -3.577410   4.246325
 H   7.290924  -3.673287   3.477277
 C   6.100774  -2.312323   4.636148
 C   6.597715  -1.054705   3.937330
 H   6.482168  -0.216583   4.626500
 C   5.719135  -0.763181   2.708054
 H   5.812993  -1.563759   1.970148
 H   6.018474   0.174934   2.233797
 H   4.665228  -0.687230   2.982046
 C   8.078447  -1.111720   3.547599
 H   8.266473  -1.842541   2.758224
 H   8.709353  -1.366775   4.402039
 H   8.399891  -0.138909   3.168205
 C   2.360007   1.737390   6.062083
 C   2.427005   2.653998   5.004289
 C   1.347545   3.522690   4.838652
 H   1.356226   4.235959   4.024524
 C   0.251614   3.468081   5.687212
 H  -0.579731   4.146223   5.537205
 C   0.204494   2.535401   6.714195
 H  -0.669537   2.489756   7.350459
 C   1.257254   1.644491   6.923650
 C   1.159132   0.565356   7.991415
 H   2.150984   0.134308   8.131461
 C   0.708786   1.112668   9.351336
 H   1.350188   1.931782   9.684609
 H   0.750480   0.321992  10.104134
 H  -0.319339   1.480100   9.323304
 C   0.232999  -0.564898   7.514327
 H  -0.784589  -0.197039   7.361721
 H   0.196726  -1.369752   8.252096
 H   0.578037  -0.987567   6.569010
 C   3.582195   2.670338   4.016057
 H   4.359944   2.003939   4.389877
 C   4.206604   4.063862   3.870636
 H   3.504221   4.780288   3.439088
 H   5.076570   4.019512   3.210948
 H   4.533729   4.455444   4.836557
 C   3.122503   2.120367   2.656688
 H   2.722626   1.109003   2.756670
 H   3.957012   2.086044   1.952769
 H   2.339483   2.746779   2.223532
 C   2.140358  -3.973464   6.706153
 H   1.848696  -3.597772   5.722791
 H   1.312109  -3.805213   7.399109
 H   2.268063  -5.053118   6.600395
 C   0.707348  -1.719723   3.021717
 H   0.443997  -1.911549   4.065358
 O   0.797725  -4.306129   3.461503
 H   1.670139  -2.066490   2.642298
 C   0.048701  -0.525978   2.354200
 H   0.755386  -0.018376   1.688418
 H  -0.768213  -0.869104   1.702722
 C  -0.532664   0.498235   3.336051
 H  -1.222665  -0.016650   4.013454
 H   0.272419   0.888620   3.967532
 C  -1.249935   1.658934   2.653258
 C   0.059249  -3.578743   2.724732
 C  -1.415738  -3.435578   3.129580
 C   0.230239  -3.708440   1.204647
 H  -1.661494   2.360480   3.383075
 H  -2.075732   1.303155   2.030212
 H  -0.566192   2.217123   2.006718
 H  -1.935553  -2.627430   2.608076
 H  -1.486818  -3.274741   4.206947
 H  -1.933835  -4.373894   2.898748
 H  -0.255380  -2.905821   0.643190
 H  -0.207975  -4.660642   0.882572
 H   1.292715  -3.731110   0.955693

89
CH3_R_9BBN-CO_2CHF2_I5
 Cu  3.270323  -0.523440   3.504843
 N   5.214806   1.649703   3.637941
 N   6.198765  -0.251584   3.672966
 C   6.221987  -1.577851   6.238729
 H   6.298499  -0.508168   6.040683
 C   4.968126   0.313496   3.583220
 C   6.570801   1.910555   3.769180
 H   6.956195   2.912387   3.834836
 C   7.193453   0.709738   3.785887
 H   8.232972   0.447947   3.871551
 C   6.421311  -1.673694   3.692358
 C   6.471559  -2.320859   4.935256
 C   7.255967  -1.910802   7.321014
 H   7.087511  -1.288276   8.203004
 H   8.274675  -1.731494   6.969231
 H   7.189474  -2.952696   7.641384
 C   6.680603  -3.700017   4.930779
 H   6.715274  -4.238773   5.868812
 C   6.823416  -4.396257   3.738161
 H   6.980283  -5.468181   3.756180
 C   6.747878  -3.730545   2.523060
 H   6.835802  -4.291379   1.601284
 C   6.540141  -2.351501   2.472177
 C   6.376882  -1.646578   1.135136
 H   6.348644  -0.572119   1.318725
 C   5.035317  -2.035950   0.494411
 H   5.004304  -3.104333   0.267644
 H   4.882363  -1.488998  -0.437922
 H   4.202054  -1.814675   1.164449
 C   7.548435  -1.914151   0.182083
 H   7.608357  -2.966895  -0.102451
 H   8.502252  -1.634762   0.635675
 H   7.426785  -1.333419  -0.735624
 C   4.166117   2.636198   3.595223
 C   3.885000   3.257455   2.367434
 C   2.815238   4.150598   2.333741
 H   2.556943   4.645954   1.407365
 C   2.063260   4.407271   3.474437
 H   1.227768   5.095157   3.423995
 C   2.372364   3.785910   4.674034
 H   1.773642   3.991007   5.551940
 C   3.435357   2.884794   4.764325
 C   3.753851   2.212729   6.091339
 H   4.603311   1.546551   5.940215
 C   4.168810   3.246948   7.148230
 H   5.019804   3.843715   6.810720
 H   4.453189   2.745031   8.076482
 H   3.349852   3.932113   7.379350
 C   2.581794   1.352793   6.584920
 H   1.699654   1.961696   6.793138
 H   2.856723   0.837498   7.508134
 H   2.294551   0.601113   5.848720
 C   4.666497   2.909923   1.107712
 H   5.670251   2.605452   1.409010
 C   4.828009   4.090750   0.145000
 H   3.878597   4.378073  -0.311781
 H   5.505388   3.816313  -0.666866
 H   5.240716   4.967945   0.648251
 C   4.018696   1.710975   0.396066
 H   3.940884   0.850551   1.060799
 H   4.607585   1.418231  -0.476471
 H   3.011896   1.962823   0.056077
 C   4.791734  -1.849997   6.732169
 H   4.050988  -1.581592   5.976395
 H   4.580645  -1.271841   7.634914
 H   4.655183  -2.908208   6.967745
 O   1.623790  -1.345966   3.597107
 C   0.249215  -1.464717   1.593620
 C   1.136212  -0.732800   0.587185
 H  -0.796605  -1.389672   1.280017
 H   0.510117  -2.524214   1.603633
 H   2.141532  -0.625678   1.003075
 H   0.757314   0.279971   0.414530
 C   1.231501  -1.460038  -0.754957
 H   0.222733  -1.664590  -1.130398
 H   1.703449  -2.435757  -0.597350
 C   2.014226  -0.673818  -1.805147
 C   0.412079  -0.996339   3.067270
 C  -0.726818  -1.653942   3.882969
 C   0.220163   0.535877   3.122858
 F  -0.964448   0.926306   2.513587
 F   0.153379   1.011530   4.407318
 F  -0.744428  -3.015800   3.663294
 F  -0.548768  -1.490322   5.230320
 H   2.088374  -1.225970  -2.745586
 H   1.532332   0.284243  -2.020533
 H   3.029624  -0.460602  -1.463459
 H   1.043151   1.051814   2.627134
 H  -1.717148  -1.269379   3.626880

89
CH3_R_9BBN-CO_2CHF2_TS2
 Cu  2.199289  -1.100494   4.375731
 N   3.390821   0.768026   6.316711
 N   4.620986  -0.968933   6.104797
 C   3.803444  -3.300287   7.599598
 H   3.790859  -2.263981   7.940476
 C   3.468374  -0.414503   5.655509
 C   4.473509   0.948366   7.164747
 H   4.582745   1.828499   7.772984
 C   5.253006  -0.149704   7.028806
 H   6.181815  -0.425554   7.495549
 C   5.102157  -2.253451   5.664807
 C   4.731149  -3.389842   6.397661
 C   4.271369  -4.156945   8.782092
 H   3.631043  -3.977061   9.648915
 H   5.299552  -3.920410   9.065657
 H   4.220762  -5.224494   8.558357
 C   5.182545  -4.625075   5.933388
 H   4.906427  -5.528587   6.460858
 C   5.963161  -4.715306   4.788839
 H   6.297602  -5.685383   4.441215
 C   6.303513  -3.573154   4.078240
 H   6.895988  -3.662877   3.176730
 C   5.876174  -2.312837   4.498712
 C   6.194283  -1.076332   3.672187
 H   5.878664  -0.198595   4.237055
 C   5.390158  -1.090526   2.362797
 H   5.668115  -1.944754   1.740949
 H   5.573345  -0.179904   1.787976
 H   4.317632  -1.157393   2.560795
 C   7.696503  -0.924850   3.400457
 H   8.080700  -1.736536   2.778980
 H   8.269339  -0.914972   4.330571
 H   7.890933   0.012192   2.872893
 C   2.305575   1.698117   6.139757
 C   2.439387   2.701029   5.168345
 C   1.362789   3.569128   4.990905
 H   1.420242   4.347244   4.241376
 C   0.204953   3.432876   5.744722
 H  -0.623741   4.112048   5.584983
 C   0.095583   2.420463   6.686302
 H  -0.822566   2.313624   7.249539
 C   1.144815   1.526063   6.904838
 C   0.983504   0.381682   7.893449
 H   1.940975  -0.132741   7.979590
 C   0.604444   0.875350   9.295848
 H   1.330901   1.599153   9.672481
 H   0.570164   0.035332   9.993811
 H  -0.378666   1.351005   9.306282
 C  -0.037043  -0.639200   7.367545
 H  -1.027251  -0.189427   7.263735
 H  -0.120262  -1.486996   8.050956
 H   0.259752  -1.021802   6.388730
 C   3.663623   2.786573   4.270177
 H   4.467833   2.216752   4.737764
 C   4.172879   4.220390   4.084085
 H   3.462481   4.837083   3.529464
 H   5.107477   4.213976   3.518325
 H   4.361596   4.705200   5.044570
 C   3.360879   2.126635   2.914803
 H   3.047179   1.089083   3.044055
 H   4.246484   2.136568   2.275141
 H   2.559179   2.656281   2.395445
 C   2.369513  -3.665509   7.183278
 H   2.017535  -3.027546   6.370642
 H   1.684252  -3.553610   8.027038
 H   2.313583  -4.698489   6.833131
 C   0.758709  -1.669626   2.993456
 H   0.274453  -1.896285   3.939757
 O   0.410867  -4.388103   3.497160
 H   1.597723  -2.270223   2.656280
 C   0.329257  -0.439659   2.217767
 H   1.190131  -0.011726   1.691690
 H  -0.391189  -0.707625   1.439579
 C  -0.299821   0.642676   3.101810
 H  -1.137555   0.203643   3.654182
 H   0.424420   0.966174   3.856985
 C  -0.786770   1.854536   2.313328
 C  -0.162388  -3.649061   2.676892
 C  -1.613286  -3.272412   3.004037
 C   0.222272  -3.843659   1.204944
 H  -1.233685   2.605437   2.969408
 H  -1.538430   1.566902   1.573056
 H   0.038427   2.332332   1.776808
 F  -2.434655  -4.352841   2.740476
 F  -0.334705  -5.021295   0.741103
 F  -0.222821  -2.860847   0.358545
 H   1.305471  -3.932261   1.106929
 H  -1.706298  -3.039566   4.066317
 F  -2.122551  -2.228657   2.274735

36
CH3_R_9BBN
 C   0.867624   0.635256   0.037187
 H   1.344003  -0.329867   0.244311
 H   1.010823   0.820450  -1.033578
 C  -0.629834   0.526705   0.329810
 H  -1.105125   1.492694   0.124027
 H  -0.772301   0.348482   1.402028
 C  -1.338786  -0.571004  -0.467561
 H  -1.187697  -0.410559  -1.547562
 H  -0.850398  -1.542651  -0.291125
 B  -2.877163  -0.784621  -0.257538
 C  -3.677919  -1.915197  -1.007238
 C  -3.820864   0.039673   0.695303
 H  -3.043535  -2.502060  -1.681993
 C  -4.227347  -2.889192   0.072359
 C  -4.769753  -1.232371  -1.875160
 C  -4.362691  -0.947595   1.767881
 H  -3.299142   0.840573   1.228515
 C  -4.918276   0.707492  -0.179101
 H  -3.371717  -3.420919   0.506300
 H  -4.847985  -3.657623  -0.403316
 C  -5.018983  -2.224495   1.213037
 C  -5.676941  -0.242125  -1.123565
 H  -5.388034  -1.995426  -2.362485
 H  -4.262531  -0.694716  -2.685668
 H  -5.072196  -0.427102   2.421748
 H  -3.521171  -1.237679   2.408810
 H  -4.433935   1.485041  -0.782242
 H  -5.635064   1.230614   0.464767
 H  -5.136686  -2.944975   2.028815
 H  -6.029977  -1.999167   0.875497
 H  -6.231946   0.354952  -1.854279
 H  -6.432434  -0.791294  -0.562624
 C   1.561478   1.731627   0.843510
 H   1.125859   2.712637   0.632060
 H   1.462802   1.553050   1.918338
 H   2.628758   1.786834   0.613799

103
CH3_R_9BBN-I3
 Cu  3.725804   0.415856   5.518407
 N   4.774991   2.707260   7.023215
 N   5.887515   0.923936   7.432632
 C   4.996439  -0.856687   9.511855
 H   5.120362   0.219994   9.638841
 C   4.822944   1.384228   6.726551
 C   5.788383   3.067656   7.898275
 H   5.907985   4.077911   8.246888
 C   6.494414   1.942230   8.153191
 H   7.356842   1.767000   8.771190
 C   6.344593  -0.441320   7.387442
 C   5.944058  -1.312822   8.412326
 C   5.279875  -1.502968  10.871967
 H   4.653084  -1.041342  11.638335
 H   6.323829  -1.377051  11.167878
 H   5.054231  -2.571383  10.873172
 C   6.384122  -2.633353   8.336354
 H   6.093057  -3.341595   9.100251
 C   7.182984  -3.060041   7.282490
 H   7.510433  -4.091926   7.239963
 C   7.555714  -2.176738   6.281164
 H   8.169032  -2.527120   5.460697
 C   7.143290  -0.842865   6.308975
 C   7.542141   0.101187   5.184671
 H   7.141580   1.089939   5.408581
 C   6.930831  -0.346293   3.848768
 H   7.309758  -1.325025   3.546141
 H   7.176030   0.366553   3.058725
 H   5.842730  -0.418096   3.911145
 C   9.067073   0.242666   5.079138
 H   9.541869  -0.705336   4.816416
 H   9.500505   0.583832   6.022238
 H   9.326244   0.968693   4.304591
 C   3.818021   3.611174   6.437697
 C   4.169270   4.268902   5.249887
 C   3.204636   5.089482   4.666857
 H   3.426825   5.599884   3.738962
 C   1.951337   5.239131   5.244275
 H   1.210352   5.867639   4.765277
 C   1.636179   4.578561   6.422702
 H   0.649948   4.696380   6.852651
 C   2.566491   3.749704   7.050876
 C   2.198968   2.995111   8.319065
 H   3.108872   2.549134   8.722820
 C   1.629205   3.919683   9.402720
 H   2.314363   4.740284   9.628117
 H   1.459272   3.357011  10.323921
 H   0.672556   4.353726   9.104207
 C   1.230509   1.848035   7.998244
 H   0.292179   2.228216   7.588438
 H   0.999901   1.272215   8.897187
 H   1.658487   1.167361   7.263049
 C   5.520357   4.062133   4.579848
 H   6.186929   3.585509   5.299622
 C   6.177771   5.385902   4.168663
 H   5.620660   5.887551   3.374630
 H   7.186604   5.201493   3.791684
 H   6.252010   6.074377   5.013559
 C   5.394378   3.113701   3.377462
 H   5.001611   2.140614   3.675143
 H   6.370956   2.957046   2.912840
 H   4.721724   3.525822   2.622651
 C   3.540924  -1.103118   9.081009
 H   3.317257  -0.608451   8.134936
 H   2.848316  -0.723036   9.835248
 H   3.352569  -2.171252   8.950606
 F   2.827636  -0.568571   4.171736
 B   1.269619  -0.508972   3.704344
 C   0.570627  -1.629441   4.637097
 C   1.289505  -0.801755   2.115596
 C   0.787457   1.027110   3.884961
 C   0.508949  -1.306652   6.132597
 H   1.105392  -2.580631   4.499013
 H  -0.450831  -1.821588   4.284107
 H   1.624729  -1.828291   1.908850
 C  -0.161421  -0.688991   1.588041
 C   2.284986   0.148336   1.415973
 C  -0.677088   1.104789   3.398380
 H   0.788523   1.333730   4.940394
 C   1.738354   1.995273   3.149811
 H  -0.059858  -0.382255   6.283601
 H   1.520779  -1.094881   6.503198
 H  -0.730720  -1.532042   1.993805
 H  -0.185553  -0.810618   0.496337
 C  -0.900035   0.617258   1.952232
 C   2.045716   1.647201   1.681019
 H   2.288609  -0.019615   0.329942
 H   3.289048  -0.110317   1.768638
 H  -1.059717   2.131236   3.485256
 H  -1.290689   0.496561   4.072765
 H   2.684594   2.009349   3.701053
 H   1.361818   3.024904   3.202347
 H  -1.974024   0.476796   1.784592
 H  -0.601666   1.406611   1.260986
 H   2.928422   2.212690   1.359100
 H   1.231470   2.000338   1.046322
 C  -0.106431  -2.403057   7.004333
 H   0.490366  -3.317342   6.908311
 H  -1.101517  -2.648648   6.615895
 C  -0.217691  -2.013170   8.478250
 H  -0.662865  -2.812150   9.078105
 H   0.764831  -1.789517   8.901596
 H  -0.839235  -1.121096   8.601559

79
CH3_R_9BBN-I4
 Cu  2.891045  -0.883680   4.256933
 N   4.274086   1.066144   5.948440
 N   5.018554  -0.883907   6.404098
 C   3.337654  -2.511162   8.099816
 H   3.495538  -1.433288   8.151773
 C   4.129067  -0.241539   5.603738
 C   5.230487   1.235273   6.938779
 H   5.479109   2.203029   7.336723
 C   5.702221   0.000613   7.227895
 H   6.446893  -0.330800   7.929524
 C   5.218191  -2.308337   6.383791
 C   4.431117  -3.105388   7.225854
 C   3.369345  -3.043538   9.537524
 H   2.626467  -2.522103  10.146077
 H   4.349062  -2.893798   9.997370
 H   3.136349  -4.109631   9.583156
 C   4.635114  -4.484852   7.177770
 H   4.040500  -5.135610   7.805841
 C   5.577728  -5.036848   6.321137
 H   5.718299  -6.110976   6.295476
 C   6.330966  -4.222637   5.486493
 H   7.045503  -4.671202   4.808344
 C   6.165615  -2.837183   5.496983
 C   6.930315  -1.956469   4.521243
 H   6.808586  -0.919205   4.835175
 C   6.323575  -2.082717   3.114566
 H   6.430595  -3.102195   2.735170
 H   6.825979  -1.407314   2.417751
 H   5.258865  -1.837649   3.120415
 C   8.435146  -2.251194   4.508190
 H   8.652113  -3.251441   4.127118
 H   8.865791  -2.172301   5.509226
 H   8.950696  -1.537556   3.860844
 C   3.512700   2.123862   5.336747
 C   4.013908   2.721462   4.172367
 C   3.244264   3.724425   3.582531
 H   3.593108   4.200867   2.675249
 C   2.025938   4.103164   4.128254
 H   1.439019   4.878480   3.650374
 C   1.546437   3.480282   5.271852
 H   0.582379   3.768512   5.670922
 C   2.277378   2.471638   5.899985
 C   1.698743   1.733714   7.096960
 H   2.481148   1.100605   7.516465
 C   1.239111   2.685133   8.208774
 H   2.048356   3.346492   8.527408
 H   0.906385   2.113723   9.078879
 H   0.401954   3.309578   7.888881
 C   0.556909   0.809800   6.644123
 H  -0.269865   1.387788   6.223917
 H   0.171952   0.233701   7.489204
 H   0.897815   0.108873   5.878759
 C   5.302018   2.253369   3.513883
 H   5.805124   1.570957   4.199531
 C   6.269885   3.408859   3.229691
 H   5.863622   4.107538   2.494912
 H   7.209867   3.022056   2.828259
 H   6.496115   3.971954   4.138314
 C   4.983350   1.463051   2.234798
 H   4.324117   0.618588   2.448306
 H   5.900922   1.075993   1.784885
 H   4.486455   2.097669   1.496871
 C   1.963870  -2.742034   7.449668
 H   1.931483  -2.331317   6.437819
 H   1.175787  -2.265130   8.037604
 H   1.739755  -3.809904   7.384952
 C   1.557914  -1.248552   2.855954
 C   0.907310   0.060615   2.378125
 H   0.769122  -1.929103   3.212734
 H   1.681329   0.746834   2.011268
 H   0.449948   0.579479   3.230342
 H   2.006086  -1.760903   1.990375
 C  -0.155484  -0.097294   1.282758
 H   0.296510  -0.600555   0.419985
 H  -0.942826  -0.767896   1.646526
 C  -0.774170   1.228650   0.838302
 H  -1.257326   1.737737   1.678174
 H  -0.010306   1.905481   0.442826
 H  -1.528118   1.088267   0.058097

103
CH3_R_9BBN-TS1
 Cu  3.397763  -0.253587   5.728689
 N   4.898325   1.355856   7.668107
 N   5.626892  -0.650698   7.754558
 C   4.144329  -2.449631   9.480729
 H   4.219703  -1.363204   9.526099
 C   4.710338   0.125093   7.119325
 C   5.905504   1.346611   8.621121
 H   6.190374   2.231516   9.161946
 C   6.367923   0.076355   8.675113
 H   7.138984  -0.375985   9.272953
 C   5.749283  -2.064379   7.520461
 C   5.009193  -2.938415   8.328283
 C   4.650917  -2.999759  10.822100
 H   4.060555  -2.592214  11.646634
 H   5.697943  -2.737525  10.992624
 H   4.569286  -4.088653  10.861584
 C   5.081143  -4.299213   8.030006
 H   4.511423  -5.004682   8.621200
 C   5.850237  -4.757898   6.970259
 H   5.875503  -5.816740   6.742397
 C   6.582360  -3.868037   6.196120
 H   7.174710  -4.241903   5.370945
 C   6.555788  -2.498573   6.460060
 C   7.345505  -1.524970   5.598108
 H   7.343127  -0.556131   6.098917
 C   6.674684  -1.334257   4.230628
 H   6.635285  -2.275561   3.678297
 H   7.229587  -0.609742   3.629548
 H   5.652482  -0.969896   4.342933
 C   8.811834  -1.948587   5.440176
 H   8.907667  -2.876267   4.871833
 H   9.290930  -2.098267   6.410513
 H   9.368625  -1.177210   4.902468
 C   4.096564   2.496485   7.308108
 C   4.531301   3.316733   6.258049
 C   3.692187   4.362276   5.872301
 H   3.983783   5.007136   5.053283
 C   2.480815   4.579051   6.514679
 H   1.837626   5.388992   6.192029
 C   2.085143   3.759346   7.562044
 H   1.132690   3.934118   8.045696
 C   2.884764   2.696484   7.983777
 C   2.414905   1.774394   9.098590
 H   3.238196   1.107278   9.355896
 C   2.048339   2.551009  10.370396
 H   2.876715   3.177895  10.709271
 H   1.798056   1.855515  11.175272
 H   1.181114   3.196586  10.214792
 C   1.248084   0.895779   8.624882
 H   0.382839   1.504573   8.352151
 H   0.941151   0.210923   9.419116
 H   1.521150   0.298079   7.755981
 C   5.840151   3.063655   5.525093
 H   6.415930   2.340626   6.103704
 C   6.695156   4.332248   5.408258
 H   6.223813   5.082783   4.770059
 H   7.665393   4.091274   4.967021
 H   6.870893   4.786344   6.386251
 C   5.580196   2.439638   4.146232
 H   5.036292   1.499181   4.239724
 H   6.523758   2.239413   3.632398
 H   4.986860   3.108343   3.517855
 C   2.663272  -2.787618   9.264352
 H   2.287639  -2.366509   8.332566
 H   2.063624  -2.384127  10.084305
 H   2.501801  -3.867806   9.238994
 F   1.115792  -1.672687   6.416857
 B   1.640310  -2.022716   5.168895
 C   2.848070  -3.063376   5.148900
 C   0.541797  -2.446521   4.094943
 C   2.089545   0.201750   4.284414
 H   3.666501  -2.824434   5.833879
 C   2.228823  -4.390792   5.684426
 C   3.438841  -3.157923   3.729090
 C  -0.089557  -3.720009   4.729814
 H  -0.257986  -1.702046   4.008170
 C   1.113500  -2.704844   2.683444
 H   1.761853  -0.354810   3.413297
 H   2.035976  -4.246423   6.750793
 H   2.972087  -5.194136   5.615715
 C   0.918793  -4.850998   5.010426
 C   2.427226  -3.512405   2.626949
 H   4.259434  -3.885152   3.709195
 H   3.884310  -2.185679   3.495480
 H  -0.886526  -4.104127   4.081697
 H  -0.568901  -3.427825   5.669263
 H   1.286980  -1.738718   2.201739
 H   0.360392  -3.208842   2.064823
 H   0.441464  -5.601632   5.649704
 H   1.146421  -5.367089   4.077668
 H   2.896496  -3.353238   1.650104
 H   2.208711  -4.579683   2.671907
 H   2.863535   0.872844   3.868237
 C   0.947117   1.065658   4.828159
 H   0.180081   0.426046   5.275836
 H   1.314546   1.694007   5.645954
 C   0.290628   1.975250   3.783936
 H  -0.101663   1.358231   2.967272
 H   1.058256   2.619360   3.339357
 C  -0.829621   2.839230   4.362668
 H  -1.622700   2.218951   4.790906
 H  -1.284398   3.481512   3.603002
 H  -0.451257   3.484702   5.161134

90
CN_R_9BBN-CO_2CF3_I5
 Cu  3.270159  -0.447059   3.465653
 N   5.273938   1.664144   3.607207
 N   6.205910  -0.264032   3.621822
 C   6.034466  -1.628151   6.169990
 H   6.083366  -0.556160   5.976548
 C   4.991991   0.337030   3.531888
 C   6.635393   1.885648   3.751570
 H   7.047235   2.875842   3.831729
 C   7.224877   0.667929   3.758375
 H   8.256241   0.376994   3.848363
 C   6.385698  -1.692934   3.635609
 C   6.320647  -2.358877   4.867100
 C   7.075469  -1.937918   7.253591
 H   6.879788  -1.336579   8.144654
 H   8.088350  -1.713918   6.911016
 H   7.048002  -2.987189   7.555206
 C   6.474842  -3.745755   4.853784
 H   6.421718  -4.297960   5.783287
 C   6.679675  -4.429466   3.663930
 H   6.791181  -5.507108   3.674265
 C   6.732089  -3.742461   2.458572
 H   6.877205  -4.293258   1.538409
 C   6.586082  -2.355865   2.416962
 C   6.570398  -1.615345   1.088931
 H   6.696170  -0.551502   1.293719
 C   5.204857  -1.790705   0.404503
 H   5.021911  -2.839582   0.158720
 H   5.168622  -1.214337  -0.522811
 H   4.395218  -1.455132   1.055860
 C   7.713737  -2.035015   0.157400
 H   7.618821  -3.073923  -0.165223
 H   8.685791  -1.922076   0.642691
 H   7.712173  -1.415502  -0.742597
 C   4.258897   2.687274   3.588138
 C   3.967732   3.315637   2.368012
 C   2.951581   4.269690   2.365711
 H   2.686666   4.769686   1.443528
 C   2.257398   4.575328   3.529216
 H   1.463734   5.312399   3.504198
 C   2.564809   3.933700   4.718774
 H   2.004709   4.171468   5.613957
 C   3.574996   2.972135   4.777118
 C   3.876146   2.262849   6.088553
 H   4.697971   1.566714   5.919648
 C   4.333057   3.252191   7.169857
 H   5.203036   3.826497   6.842375
 H   4.605667   2.716872   8.082766
 H   3.541741   3.960524   7.425287
 C   2.670615   1.437097   6.560420
 H   1.810947   2.074846   6.776731
 H   2.918762   0.890521   7.473233
 H   2.361769   0.711825   5.806287
 C   4.660549   2.905051   1.076963
 H   5.615055   2.443941   1.335530
 C   4.969093   4.085207   0.150058
 H   4.060855   4.541393  -0.249280
 H   5.560855   3.744507  -0.702776
 H   5.536904   4.862652   0.665950
 C   3.818307   1.840037   0.355050
 H   3.638155   0.982195   1.003223
 H   4.329203   1.492620  -0.546488
 H   2.848486   2.249662   0.064079
 C   4.611936  -1.940029   6.659331
 H   3.864538  -1.680930   5.906762
 H   4.386652  -1.375028   7.566814
 H   4.498311  -3.002549   6.886988
 O   1.589437  -1.220686   3.600718
 C   0.129994  -1.396028   1.655228
 C   1.071858  -0.778802   0.624131
 H  -0.909663  -1.233484   1.363050
 H   0.298397  -2.473615   1.684616
 H   2.086493  -0.771281   1.028961
 H   0.801022   0.261990   0.435179
 C   1.068524  -1.551264  -0.693432
 H   0.055761  -1.609619  -1.100871
 H   1.403633  -2.577637  -0.523518
 C   0.364104  -0.915321   3.116409
 C  -0.676435  -1.666653   4.016884
 C   0.071925   0.624872   3.217937
 C   1.993861  -0.879377  -1.724006
 H   1.646650   0.133231  -1.946300
 H   3.003418  -0.787268  -1.316312
 C   2.082393  -1.616981  -2.977319
 N   2.148463  -2.214720  -3.959411
 F   0.028935   1.072066   4.488585
 F   1.045422   1.335268   2.600519
 F  -1.094469   0.986435   2.630242
 F  -0.529475  -1.394475   5.325172
 F  -0.534705  -3.002542   3.879656
 F  -1.964229  -1.378029   3.694783

90
CN_R_9BBN-CO_2CF3_TS2
 Cu  2.187313  -1.194137   4.389035
 N   3.324626   0.607371   6.409577
 N   4.597089  -1.093891   6.154188
 C   3.970837  -3.482812   7.639295
 H   4.047739  -2.487811   8.080827
 C   3.441040  -0.545548   5.705135
 C   4.388803   0.779980   7.281457
 H   4.469432   1.639066   7.923301
 C   5.195965  -0.294073   7.117323
 H   6.122880  -0.565542   7.590399
 C   5.121325  -2.343840   5.666174
 C   4.846364  -3.511980   6.394673
 C   4.407128  -4.482831   8.715369
 H   3.825918  -4.323321   9.626404
 H   5.464554  -4.370354   8.965355
 H   4.240298  -5.516680   8.405887
 C   5.344297  -4.711557   5.887986
 H   5.151803  -5.637299   6.413130
 C   6.072163  -4.740079   4.704968
 H   6.444071  -5.684447   4.325991
 C   6.315443  -3.570603   4.000951
 H   6.871180  -3.611863   3.072842
 C   5.842188  -2.341842   4.465491
 C   6.077611  -1.075967   3.655839
 H   5.705689  -0.228027   4.231519
 C   5.282181  -1.120355   2.342082
 H   5.621073  -1.937905   1.701659
 H   5.401309  -0.186307   1.788450
 H   4.216172  -1.269273   2.532194
 C   7.569051  -0.826017   3.395879
 H   8.009939  -1.609472   2.775697
 H   8.132751  -0.781758   4.330586
 H   7.707106   0.123812   2.873302
 C   2.236557   1.531799   6.217161
 C   2.398978   2.557971   5.274118
 C   1.319183   3.414606   5.066354
 H   1.391258   4.205050   4.331118
 C   0.131214   3.248269   5.765822
 H  -0.700978   3.911255   5.567699
 C  -0.002682   2.217283   6.683559
 H  -0.942644   2.087767   7.204502
 C   1.046124   1.328145   6.926813
 C   0.852748   0.157484   7.878298
 H   1.809993  -0.352664   7.991771
 C   0.410084   0.612799   9.275110
 H   1.113260   1.331324   9.702725
 H   0.351018  -0.244582   9.949929
 H  -0.576111   1.081476   9.253677
 C  -0.138991  -0.854402   7.282909
 H  -1.127240  -0.408546   7.150047
 H  -0.246841  -1.723310   7.935304
 H   0.198097  -1.209222   6.307645
 C   3.662112   2.685797   4.436050
 H   4.430670   2.052242   4.879916
 C   4.214493   4.115911   4.411114
 H   3.530293   4.808525   3.916773
 H   5.160663   4.145204   3.865196
 H   4.394965   4.489099   5.421662
 C   3.407464   2.161445   3.013559
 H   3.047374   1.130296   3.032540
 H   4.326495   2.188133   2.423396
 H   2.660077   2.772517   2.501898
 C   2.498470  -3.701986   7.252392
 H   2.163652  -2.967664   6.518523
 H   1.854021  -3.621119   8.130944
 H   2.352576  -4.691292   6.813276
 C   0.726233  -1.768779   3.066823
 H   0.172828  -1.803250   3.998936
 O  -0.020010  -4.319338   4.109710
 H   1.387795  -2.577245   2.781690
 C   0.392073  -0.685473   2.064257
 H   1.288209  -0.425978   1.489560
 H  -0.341413  -1.033149   1.329332
 C  -0.156625   0.578280   2.731398
 H  -1.038484   0.329337   3.326237
 H   0.582422   0.987836   3.424060
 C  -0.531865   1.643047   1.686171
 C  -0.532181  -3.690742   3.188889
 C  -1.918399  -3.032102   3.434376
 C  -0.308646  -4.210973   1.742855
 F  -1.955731  -2.456900   4.650537
 F  -2.272320  -2.094933   2.532285
 F  -2.888112  -3.979419   3.413064
 F  -1.032600  -5.342298   1.551007
 F  -0.666703  -3.352824   0.767474
 F   0.981729  -4.533931   1.548155
 H   0.332531   1.877668   1.058026
 H  -1.313745   1.264258   1.022276
 C  -1.002489   2.887738   2.279200
 N  -1.356675   3.868533   2.767833

90
CN_R_9BBN-CO_2CH2F_I5
 Cu  3.262856  -0.495180   3.477443
 N   5.245851   1.646629   3.601488
 N   6.196150  -0.271346   3.642148
 C   6.037717  -1.639772   6.190300
 H   6.069364  -0.566933   5.997630
 C   4.974676   0.314803   3.544303
 C   6.605141   1.883768   3.745072
 H   7.007311   2.878695   3.814938
 C   7.206047   0.672276   3.767522
 H   8.240194   0.392513   3.860964
 C   6.396275  -1.697093   3.657378
 C   6.342072  -2.364514   4.888411
 C   7.077863  -1.933120   7.279200
 H   6.868187  -1.335151   8.169437
 H   8.088986  -1.693069   6.942131
 H   7.065375  -2.982748   7.580642
 C   6.522539  -3.748178   4.874979
 H   6.477255  -4.301724   5.804114
 C   6.741500  -4.427835   3.685256
 H   6.872747  -5.503266   3.695568
 C   6.780697  -3.739942   2.480027
 H   6.934295  -4.287697   1.559267
 C   6.608303  -2.356416   2.438864
 C   6.574882  -1.617879   1.110284
 H   6.654118  -0.549508   1.314574
 C   5.223806  -1.850501   0.414945
 H   5.087098  -2.905875   0.167196
 H   5.170997  -1.275444  -0.512454
 H   4.395551  -1.551624   1.060750
 C   7.743613  -1.991778   0.190821
 H   7.695671  -3.035529  -0.126686
 H   8.705614  -1.835914   0.684300
 H   7.723838  -1.377203  -0.712440
 C   4.219001   2.655983   3.579783
 C   3.918374   3.278755   2.358376
 C   2.880946   4.210163   2.353735
 H   2.611290   4.709695   1.432670
 C   2.176836   4.499945   3.516458
 H   1.367791   5.220154   3.489763
 C   2.499322   3.870001   4.708301
 H   1.934740   4.097548   5.603141
 C   3.532335   2.933037   4.769032
 C   3.865209   2.247951   6.085407
 H   4.689545   1.556594   5.910639
 C   4.338412   3.264051   7.134802
 H   5.199391   3.834272   6.777534
 H   4.630562   2.751092   8.054522
 H   3.548398   3.974761   7.388213
 C   2.681105   1.418874   6.601651
 H   1.824363   2.052419   6.840556
 H   2.964959   0.883856   7.511086
 H   2.352574   0.687884   5.861595
 C   4.632300   2.887808   1.072228
 H   5.615299   2.495169   1.337599
 C   4.861845   4.066033   0.120040
 H   3.925879   4.447856  -0.293342
 H   5.479945   3.748289  -0.722798
 H   5.372125   4.892763   0.618981
 C   3.861484   1.756475   0.371834
 H   3.738887   0.897878   1.032449
 H   4.391322   1.428549  -0.525873
 H   2.866724   2.098103   0.075898
 C   4.617849  -1.976903   6.670678
 H   3.870781  -1.728086   5.914371
 H   4.378311  -1.419223   7.579161
 H   4.521610  -3.042146   6.893792
 O   1.621030  -1.312431   3.566933
 C   0.134411  -1.373453   1.648743
 C   1.089438  -0.770318   0.621685
 H  -0.902802  -1.173474   1.356079
 H   0.258985  -2.457680   1.663501
 H   2.106411  -0.832130   1.017117
 H   0.874048   0.293225   0.473232
 C   1.033648  -1.482115  -0.728307
 H   0.019483  -1.450353  -1.135778
 H   1.291553  -2.536258  -0.599424
 C   0.383767  -0.900878   3.108531
 C  -0.701048  -1.502290   4.014643
 C   0.207721   0.624930   3.158271
 C   2.007002  -0.841684  -1.734861
 H   1.752739   0.209466  -1.896483
 H   3.024383  -0.865669  -1.337137
 C   2.013559  -1.510150  -3.029488
 N   2.009593  -2.050400  -4.046595
 F   0.188855   1.092691   4.491704
 F  -0.755212  -2.902704   3.871332
 H   1.053384   1.110999   2.670499
 H  -0.729062   0.954033   2.699863
 H  -1.698312  -1.123536   3.771252
 H  -0.462504  -1.292995   5.056298

90
CN_R_9BBN-CO_2CH2F_TS2
 Cu  2.224319  -1.050090   4.326547
 N   3.485236   0.849432   6.194088
 N   4.573678  -0.993032   6.137355
 C   3.350559  -3.223528   7.538217
 H   3.287244  -2.160464   7.773378
 C   3.483959  -0.378638   5.617784
 C   4.561120   1.001849   7.056183
 H   4.730068   1.910990   7.605270
 C   5.246623  -0.164762   7.023100
 H   6.137827  -0.480560   7.535544
 C   4.977392  -2.329190   5.775978
 C   4.405665  -3.410078   6.459336
 C   3.707404  -3.955271   8.838754
 H   2.966431  -3.734046   9.610814
 H   4.687028  -3.648997   9.212932
 H   3.724500  -5.038621   8.702643
 C   4.796476  -4.691032   6.068131
 H   4.367818  -5.553818   6.561046
 C   5.706110  -4.876448   5.037693
 H   5.985303  -5.880047   4.740830
 C   6.242070  -3.785091   4.368078
 H   6.928789  -3.949308   3.548079
 C   5.886289  -2.483623   4.719812
 C   6.402240  -1.295735   3.921467
 H   6.186426  -0.386544   4.484322
 C   5.650039  -1.194749   2.584779
 H   5.834947  -2.074693   1.964694
 H   5.970536  -0.311055   2.027504
 H   4.571794  -1.127556   2.744190
 C   7.919263  -1.338147   3.701852
 H   8.217547  -2.180960   3.074958
 H   8.456621  -1.418570   4.649503
 H   8.251528  -0.426094   3.200089
 C   2.483329   1.847822   5.920584
 C   2.625228   2.642171   4.775734
 C   1.619286   3.575861   4.515955
 H   1.694008   4.208224   3.640361
 C   0.525037   3.698917   5.358621
 H  -0.251731   4.420532   5.137431
 C   0.405604   2.887828   6.480006
 H  -0.473258   2.978131   7.102593
 C   1.382010   1.941610   6.786366
 C   1.206330   0.987780   7.958579
 H   2.187563   0.590151   8.221726
 C   0.644943   1.666725   9.213019
 H   1.239984   2.536509   9.500078
 H   0.650544   0.963348  10.048807
 H  -0.387004   1.994507   9.074038
 C   0.324855  -0.201185   7.539299
 H  -0.682392   0.135749   7.284068
 H   0.245304  -0.924498   8.354159
 H   0.740063  -0.716549   6.671286
 C   3.792666   2.491379   3.812591
 H   4.488947   1.762472   4.228037
 C   4.562698   3.806834   3.635102
 H   3.942778   4.578687   3.173577
 H   5.431834   3.651893   2.991367
 H   4.916375   4.191451   4.594338
 C   3.309587   1.941711   2.461954
 H   2.798038   0.984530   2.589087
 H   4.151616   1.783757   1.784945
 H   2.614149   2.631931   1.978772
 C   1.973690  -3.661517   7.015187
 H   1.709129  -3.126009   6.100918
 H   1.198830  -3.469769   7.761044
 H   1.962021  -4.727341   6.778046
 C   0.763864  -1.601324   2.865652
 H   0.588848  -2.109293   3.819208
 O   1.550596  -4.126217   2.524100
 H   1.780296  -1.584050   2.461257
 C  -0.142625  -0.424753   2.544193
 H   0.398566   0.314681   1.945740
 H  -0.978076  -0.759063   1.914041
 C  -0.733527   0.259380   3.781723
 H  -1.217637  -0.490699   4.412464
 H   0.063781   0.708466   4.379422
 C  -1.758571   1.346212   3.411101
 C   0.618442  -3.437630   2.031008
 C  -0.813629  -3.731681   2.481770
 C   0.739692  -2.976748   0.577761
 F  -1.296868  -4.916235   1.874886
 F   0.509639  -4.053780  -0.312866
 H   1.759464  -2.633326   0.396155
 H  -0.819322  -3.907227   3.558894
 H   0.018346  -2.200308   0.314192
 H  -1.519131  -2.941483   2.216054
 H  -1.275541   2.147745   2.845680
 H  -2.542268   0.928421   2.772884
 C  -2.395322   1.934307   4.581949
 N  -2.877183   2.380733   5.527867

90
CN_R_9BBN-CO_2CH3_I5
 Cu  3.277680  -0.510735   3.457255
 N   5.240494   1.637375   3.643442
 N   6.210870  -0.270310   3.663154
 C   6.054687  -1.678863   6.187588
 H   6.091109  -0.603165   6.012907
 C   4.982937   0.303527   3.565123
 C   6.596729   1.887531   3.794807
 H   6.987978   2.885832   3.877977
 C   7.210370   0.682172   3.805267
 H   8.247039   0.412115   3.900013
 C   6.423292  -1.693704   3.656429
 C   6.369190  -2.381666   4.876122
 C   7.082537  -1.993961   7.281982
 H   6.866997  -1.408273   8.179025
 H   8.097724  -1.754310   6.956925
 H   7.061684  -3.047999   7.567350
 C   6.556742  -3.763979   4.840579
 H   6.512411  -4.332744   5.760541
 C   6.781237  -4.423158   3.640221
 H   6.918479  -5.497907   3.633473
 C   6.817763  -3.715706   2.446258
 H   6.974494  -4.247764   1.516785
 C   6.637766  -2.332583   2.427469
 C   6.600154  -1.572171   1.111512
 H   6.668143  -0.507029   1.335039
 C   5.253612  -1.806148   0.407820
 H   5.132185  -2.858131   0.137958
 H   5.194976  -1.210730  -0.506477
 H   4.420603  -1.529046   1.056961
 C   7.775834  -1.917440   0.189748
 H   7.736080  -2.953921  -0.151681
 H   8.734081  -1.765610   0.691853
 H   7.754769  -1.281563  -0.698676
 C   4.204843   2.636920   3.609621
 C   3.887099   3.227833   2.377659
 C   2.841745   4.150358   2.359690
 H   2.556740   4.619946   1.427436
 C   2.147271   4.464320   3.520801
 H   1.332050   5.177038   3.484165
 C   2.485971   3.864996   4.724453
 H   1.928563   4.111732   5.619085
 C   3.523387   2.934086   4.797105
 C   3.853921   2.260417   6.120182
 H   4.709857   1.604109   5.962939
 C   4.255089   3.284272   7.191209
 H   5.095825   3.898366   6.859629
 H   4.550716   2.772900   8.110692
 H   3.427943   3.954174   7.436994
 C   2.689063   1.380404   6.597157
 H   1.794737   1.977255   6.791851
 H   2.956112   0.867048   7.523917
 H   2.433294   0.623840   5.853049
 C   4.591301   2.817886   1.092748
 H   5.545101   2.362086   1.361639
 C   4.902289   4.001717   0.170277
 H   3.994675   4.452743  -0.236663
 H   5.503987   3.665259  -0.677383
 H   5.460447   4.781573   0.693219
 C   3.762910   1.749180   0.361675
 H   3.576482   0.889319   1.005577
 H   4.286967   1.403334  -0.532857
 H   2.796246   2.155858   0.055302
 C   4.628495  -2.019541   6.647164
 H   3.892360  -1.764002   5.882307
 H   4.378414  -1.469412   7.557587
 H   4.530781  -3.086939   6.859993
 O   1.631239  -1.314861   3.486830
 C   0.070586  -1.241098   1.644783
 C   1.086457  -0.827909   0.584549
 H  -0.927507  -0.887214   1.359968
 H   0.024544  -2.334326   1.684777
 H   2.086425  -1.048826   0.967314
 H   1.043974   0.253425   0.423418
 C   0.891532  -1.537948  -0.752961
 H  -0.102080  -1.326957  -1.158261
 H   0.954275  -2.620270  -0.612905
 C   0.414196  -0.756858   3.080123
 C  -0.679296  -1.262835   4.035385
 C   0.446363   0.783248   3.136418
 H   0.645760   1.106822   4.159592
 H  -0.448842  -0.946552   5.055579
 H   1.247876   1.178498   2.508958
 H  -0.705454  -2.354919   4.022127
 H  -0.497480   1.231960   2.810090
 H  -1.672246  -0.886440   3.769489
 C   1.960042  -1.099189  -1.771972
 H   1.908906  -0.019134  -1.935833
 H   2.958216  -1.315194  -1.382465
 C   1.827129  -1.759356  -3.064142
 N   1.709336  -2.290700  -4.079306

90
CN_R_9BBN-CO_2CH3_TS2
 Cu  2.214529  -1.038242   4.324661
 N   3.485293   0.867129   6.180793
 N   4.548690  -0.990244   6.163142
 C   3.340796  -3.160751   7.656576
 H   3.315373  -2.093813   7.880897
 C   3.464913  -0.374423   5.632038
 C   4.567257   1.025613   7.034393
 H   4.750933   1.945131   7.561051
 C   5.236996  -0.150287   7.026277
 H   6.126350  -0.465713   7.542138
 C   4.934959  -2.339141   5.833057
 C   4.376471  -3.393196   6.567671
 C   3.682125  -3.890033   8.962148
 H   2.957060  -3.632196   9.737914
 H   4.675740  -3.615738   9.323873
 H   3.657647  -4.974958   8.840373
 C   4.752514  -4.688779   6.212235
 H   4.335217  -5.532343   6.746720
 C   5.634471  -4.913675   5.164984
 H   5.902544  -5.928098   4.895642
 C   6.156427  -3.848881   4.444386
 H   6.818777  -4.044023   3.611162
 C   5.816463  -2.533972   4.761004
 C   6.324100  -1.377638   3.913088
 H   6.106153  -0.447548   4.439906
 C   5.570460  -1.333219   2.574399
 H   5.755318  -2.235300   1.987558
 H   5.887208  -0.469835   1.983814
 H   4.491842  -1.268416   2.728556
 C   7.841592  -1.424835   3.695573
 H   8.141644  -2.292274   3.104020
 H   8.379647  -1.464911   4.645594
 H   8.171557  -0.533239   3.156802
 C   2.504649   1.877666   5.876401
 C   2.652022   2.618704   4.696714
 C   1.663907   3.562233   4.406168
 H   1.741218   4.151880   3.501521
 C   0.584110   3.749560   5.255491
 H  -0.177725   4.479665   5.010125
 C   0.462289   2.995957   6.416152
 H  -0.403438   3.137038   7.047000
 C   1.418334   2.038811   6.751327
 C   1.236137   1.139890   7.965373
 H   2.218600   0.769252   8.262163
 C   0.642859   1.866847   9.177192
 H   1.212724   2.764477   9.427689
 H   0.654391   1.206521  10.047443
 H  -0.395157   2.159918   9.009106
 C   0.377321  -0.079631   7.587571
 H  -0.631000   0.232850   7.307498
 H   0.298085  -0.767822   8.432543
 H   0.809932  -0.624436   6.746925
 C   3.815320   2.415194   3.737943
 H   4.462037   1.637517   4.144102
 C   4.662137   3.688271   3.601147
 H   4.087548   4.507578   3.162921
 H   5.523234   3.503587   2.954202
 H   5.034075   4.023301   4.572194
 C   3.321001   1.923515   2.369957
 H   2.731438   1.009635   2.470934
 H   4.164336   1.706282   1.711111
 H   2.696135   2.672228   1.877515
 C   1.945396  -3.556631   7.148339
 H   1.692046  -3.018096   6.232500
 H   1.182657  -3.333087   7.897758
 H   1.899431  -4.624559   6.923223
 C   0.828108  -1.592513   2.796673
 H   0.735824  -2.297283   3.626979
 O   2.003137  -3.751179   1.887632
 H   1.822786  -1.335964   2.422242
 C  -0.266739  -0.555517   2.641849
 H   0.062070   0.216649   1.939271
 H  -1.143638  -1.026572   2.177514
 C  -0.729921   0.114804   3.942030
 H  -1.001583  -0.655121   4.668093
 H   0.088493   0.690529   4.382005
 C  -1.934837   1.049343   3.717768
 C   0.932860  -3.142602   1.572365
 C  -0.391876  -3.857389   1.881371
 C   0.900510  -2.433313   0.208666
 H  -1.659778   1.867568   3.046658
 H  -2.755162   0.504465   3.242189
 H  -1.271289  -3.212643   1.798962
 H  -0.351554  -4.286976   2.884035
 H  -0.515149  -4.683601   1.171871
 H   0.032275  -1.781704   0.076957
 H   1.812698  -1.848554   0.074915
 H   0.876081  -3.195027  -0.579161
 C  -2.432398   1.624731   4.959759
 N  -2.793787   2.060745   5.962873

90
CN_R_9BBN-CO_2CHF2_I5
 Cu  3.262667  -0.431989   3.453220
 N   5.274522   1.678289   3.588320
 N   6.197170  -0.254334   3.597625
 C   5.826091  -1.664987   6.109630
 H   5.798732  -0.592160   5.919400
 C   4.984776   0.352875   3.507550
 C   6.636753   1.893160   3.737028
 H   7.052980   2.881117   3.821948
 C   7.219840   0.672732   3.743770
 H   8.249567   0.376576   3.835677
 C   6.379857  -1.683149   3.607791
 C   6.223262  -2.367003   4.820448
 C   6.846579  -1.901372   7.230836
 H   6.571350  -1.327384   8.119153
 H   7.850467  -1.594034   6.928291
 H   6.891242  -2.953517   7.520720
 C   6.406610  -3.750957   4.804265
 H   6.288536  -4.314512   5.720998
 C   6.724883  -4.414904   3.629394
 H   6.860591  -5.489819   3.637282
 C   6.859346  -3.711859   2.438845
 H   7.091499  -4.250084   1.529445
 C   6.686453  -2.328848   2.400208
 C   6.738125  -1.567868   1.084064
 H   6.947416  -0.520419   1.306768
 C   5.361621  -1.625440   0.399308
 H   5.104218  -2.654753   0.137065
 H   5.366677  -1.029606  -0.516569
 H   4.580451  -1.243045   1.058636
 C   7.840692  -2.056160   0.138509
 H   7.644603  -3.063646  -0.234030
 H   8.816857  -2.061396   0.628334
 H   7.903805  -1.398689  -0.731695
 C   4.264919   2.706628   3.584218
 C   3.935444   3.315126   2.364796
 C   2.921571   4.271725   2.380217
 H   2.627231   4.756016   1.458428
 C   2.266555   4.597751   3.560357
 H   1.473593   5.336051   3.549160
 C   2.612500   3.975963   4.750353
 H   2.081494   4.229440   5.658922
 C   3.622907   3.014435   4.790712
 C   3.969286   2.322186   6.099977
 H   4.815461   1.658791   5.920090
 C   4.403882   3.327397   7.175664
 H   5.244222   3.937177   6.835287
 H   4.712958   2.801358   8.082368
 H   3.589695   4.002731   7.447854
 C   2.803274   1.450742   6.589458
 H   1.925451   2.057810   6.821044
 H   3.088474   0.912639   7.496874
 H   2.507179   0.718708   5.836961
 C   4.586437   2.886489   1.058532
 H   5.525679   2.385057   1.296853
 C   4.925674   4.063067   0.137354
 H   4.029224   4.564967  -0.232925
 H   5.479978   3.706955  -0.734283
 H   5.540553   4.807449   0.648168
 C   3.689947   1.862815   0.342944
 H   3.480225   1.010476   0.988976
 H   4.173744   1.499424  -0.567115
 H   2.734570   2.314826   0.066723
 C   4.413884  -2.088207   6.541896
 H   3.681617  -1.899215   5.754139
 H   4.104099  -1.534789   7.431278
 H   4.377801  -3.153964   6.779964
 O   1.611156  -1.253986   3.612043
 C   0.111415  -1.371430   1.685742
 C   1.126304  -0.876556   0.658144
 H  -0.903803  -1.096006   1.382671
 H   0.148305  -2.461962   1.716876
 H   2.130634  -1.025329   1.062471
 H   1.013763   0.196325   0.491845
 C   1.013941  -1.611925  -0.675666
 H   0.015688  -1.482429  -1.102614
 H   1.158601  -2.684674  -0.524487
 C   0.376777  -0.901248   3.141740
 C  -0.645154  -1.587896   4.079216
 C   0.084946   0.616576   3.264087
 C   2.066032  -1.095160  -1.674178
 H   1.929565  -0.024741  -1.851159
 H   3.069115  -1.223762  -1.259847
 C   2.018212  -1.777945  -2.960479
 N   1.969186  -2.329003  -3.970580
 F   0.165439   1.019803   4.580666
 F   1.028673   1.355839   2.588331
 F  -0.603822  -2.948516   3.933753
 F  -1.947436  -1.208487   3.779234
 H  -0.895930   0.911117   2.888946
 H  -0.454581  -1.353408   5.125428

90
CN_R_9BBN-CO_2CHF2_TS2
Cu          2.263399   -1.014894    4.289912
 N          3.492032    0.833273    6.230144
 N          4.587783   -1.002740    6.149734
 C          3.361070   -3.264226    7.489652
 H          3.293488   -2.206673    7.747259
 C          3.506959   -0.379086    5.621225
 C          4.546568    0.966253    7.121074
 H          4.700004    1.861618    7.696696
 C          5.237599   -0.196569    7.072695
 H          6.117888   -0.523134    7.597159
 C          5.003049   -2.327797    5.765472
 C          4.429944   -3.425540    6.420318
 C          3.702341   -4.024632    8.777637
 H          2.952054   -3.820445    9.545320
 H          4.677106   -3.726133    9.170253
 H          3.721675   -5.104779    8.618286
 C          4.834258   -4.696532    6.010386
 H          4.406582   -5.571109    6.483075
 C          5.759475   -4.856289    4.989176
 H          6.052936   -5.852224    4.680149
 C          6.295878   -3.748642    4.346693
 H          6.997396   -3.892431    3.535345
 C          5.925349   -2.456298    4.717458
 C          6.441928   -1.249734    3.948144
 H          6.206836   -0.352996    4.522972
 C          5.709364   -1.133718    2.601812
 H          5.915108   -2.001041    1.970044
 H          6.029421   -0.238040    2.064176
 H          4.628108   -1.077833    2.745757
 C          7.962434   -1.272779    3.750952
 H          8.279060   -2.101335    3.113968
 H          8.486549   -1.364024    4.705002
 H          8.292354   -0.348689    3.270202
 C          2.499206    1.839219    5.950952
 C          2.691787    2.677110    4.845051
 C          1.694829    3.616192    4.572425
 H          1.806686    4.280651    3.725072
 C          0.559066    3.701280    5.363747
 H         -0.212432    4.424323    5.130121
 C          0.389887    2.847220    6.445744
 H         -0.521044    2.906503    7.025131
 C          1.357477    1.895936    6.765219
 C          1.129367    0.903139    7.895170
 H          2.092419    0.465403    8.161622
 C          0.565793    1.556409    9.162704
 H          1.185528    2.393425    9.491908
 H          0.528494    0.824601    9.972964
 H         -0.450118    1.927342    9.014195
 C          0.219248   -0.239747    7.414952
 H         -0.767063    0.140551    7.139587
 H          0.088277   -0.983326    8.204620
 H          0.641537   -0.743632    6.543413
 C          3.901362    2.558178    3.930512
 H          4.592992    1.837344    4.367839
 C          4.655635    3.887352    3.795569
 H          4.043654    4.653232    3.314069
 H          5.552982    3.751833    3.187085
 H          4.963683    4.269880    4.771244
 C          3.483640    2.013327    2.556340
 H          2.987067    1.045065    2.653087
 H          4.355533    1.881794    1.912100
 H          2.793938    2.695826    2.054357
 C          1.990963   -3.689385    6.938924
 H          1.737287   -3.128704    6.036543
 H          1.207539   -3.516419    7.680450
 H          1.982494   -4.749238    6.675669
 C          0.861964   -1.526292    2.835347
 H          0.557382   -2.081788    3.719519
 O          1.242295   -4.257831    2.594377
 H          1.790196   -1.772042    2.329348
 C          0.076139   -0.295278    2.431635
 H          0.743126    0.444414    1.977054
 H         -0.662081   -0.548000    1.665850
 C         -0.653901    0.348404    3.612667
 H         -1.252948   -0.408380    4.125340
 H          0.067504    0.730269    4.339564
 C         -1.575752    1.494708    3.162855
 C          0.404403   -3.513513    2.053237
 C         -1.039204   -3.639469    2.563518
 C          0.618888   -3.222141    0.561821
 F         -1.865268   -2.588800    2.246096
 F         -1.624689   -4.759714    2.010360
 F          0.338555   -4.356866   -0.172784
 F         -0.189173   -2.235819    0.052316
 H         -0.995251    2.277481    2.666532
 H         -2.309905    1.128489    2.440134
 H         -1.037447   -3.768223    3.647473
 H          1.660430   -2.957871    0.372238
 C         -2.293213    2.102149    4.275704
 N         -2.836324    2.570337    5.176982

37
CN_R_9BBN
 C   0.873888   0.609843   0.009315
 H   1.359344  -0.345999   0.224827
 H   1.022270   0.804932  -1.056397
 C  -0.620015   0.514765   0.316796
 H  -1.093069   1.480899   0.109551
 H  -0.756865   0.336440   1.389162
 C  -1.330023  -0.583435  -0.478160
 H  -1.182315  -0.423899  -1.558090
 H  -0.844450  -1.555323  -0.299327
 B  -2.869822  -0.788904  -0.260108
 C  -3.677306  -1.915207  -1.006219
 C  -3.803397   0.041664   0.695901
 H  -3.048644  -2.505888  -1.682777
 C  -4.228452  -2.885444   0.076287
 C  -4.768626  -1.226425  -1.870649
 C  -4.347143  -0.942295   1.771091
 H  -3.276390   0.840410   1.227591
 C  -4.900265   0.715325  -0.175318
 H  -3.374589  -3.422122   0.507544
 H  -4.854857  -3.650217  -0.397276
 C  -5.012566  -2.215460   1.218890
 C  -5.667426  -0.230768  -1.116292
 H  -5.392581  -1.986698  -2.354640
 H  -4.261646  -0.692526  -2.683744
 H  -5.051224  -0.417004   2.426737
 H  -3.505292  -1.237088   2.409532
 H  -4.414051   1.489966  -0.780773
 H  -5.611411   1.242571   0.471177
 H  -5.131805  -2.934619   2.035461
 H  -6.023194  -1.984270   0.884568
 H  -6.221517   0.369039  -1.845292
 H  -6.423978  -0.775185  -0.552324
 C   1.557785   1.720472   0.827331
 H   1.096015   2.688975   0.615219
 H   1.433447   1.535704   1.898194
 C   2.984508   1.829010   0.550044
 N   4.109994   1.897528   0.315998

104
CN_R_9BBN-I3
 Cu  3.720341   0.435230   5.507715
 N   4.814568   2.682682   7.036591
 N   5.886948   0.872041   7.434843
 C   4.966791  -0.906085   9.506279
 H   5.117649   0.166057   9.642131
 C   4.832716   1.360908   6.733018
 C   5.837883   3.015641   7.911013
 H   5.981383   4.021073   8.264500
 C   6.518439   1.872699   8.158886
 H   7.377859   1.674734   8.774270
 C   6.312464  -0.503262   7.377105
 C   5.894384  -1.374822   8.394938
 C   5.243897  -1.572554  10.857894
 H   4.636129  -1.102107  11.634091
 H   6.293211  -1.476686  11.145530
 H   4.990162  -2.634515  10.851305
 C   6.299490  -2.705489   8.303412
 H   5.993585  -3.413798   9.061382
 C   7.083274  -3.141482   7.242072
 H   7.383837  -4.180928   7.187701
 C   7.475917  -2.257294   6.249200
 H   8.078822  -2.614215   5.423892
 C   7.097764  -0.913702   6.292068
 C   7.520502   0.032091   5.177925
 H   7.142343   1.027553   5.411095
 C   6.903608  -0.386876   3.835314
 H   7.261903  -1.370220   3.522615
 H   7.167474   0.329141   3.054215
 H   5.813906  -0.435480   3.892779
 C   9.048722   0.138969   5.078121
 H   9.501597  -0.817437   4.807291
 H   9.487110   0.460192   6.025881
 H   9.327355   0.866442   4.311761
 C   3.875487   3.609145   6.457209
 C   4.228817   4.249679   5.260971
 C   3.281403   5.096707   4.687442
 H   3.506881   5.596020   3.754262
 C   2.041268   5.286455   5.280696
 H   1.313421   5.935824   4.809540
 C   1.721706   4.638379   6.465098
 H   0.744645   4.785950   6.906673
 C   2.635329   3.784809   7.084281
 C   2.260639   3.041617   8.357200
 H   3.162727   2.574589   8.754591
 C   1.720014   3.979445   9.444149
 H   2.424594   4.785445   9.661505
 H   1.546796   3.422482  10.368195
 H   0.770266   4.433530   9.153614
 C   1.263345   1.916618   8.044300
 H   0.332397   2.318130   7.637917
 H   1.023818   1.352450   8.948795
 H   1.672778   1.224546   7.308499
 C   5.560942   3.998800   4.569143
 H   6.214640   3.476020   5.268303
 C   6.269921   5.302753   4.180315
 H   5.720130   5.850034   3.411663
 H   7.262263   5.084457   3.778560
 H   6.390565   5.963620   5.041719
 C   5.376193   3.086702   3.346393
 H   4.941886   2.125548   3.625350
 H   6.338283   2.896171   2.864766
 H   4.714226   3.547438   2.610438
 C   3.502023  -1.112509   9.085303
 H   3.284663  -0.602585   8.145384
 H   2.828044  -0.722438   9.851924
 H   3.287858  -2.175217   8.948297
 F   2.797222  -0.502978   4.147344
 B   1.234098  -0.447640   3.705862
 C   0.566181  -1.590787   4.636834
 C   1.226905  -0.717498   2.114436
 C   0.737692   1.078569   3.921369
 C   0.506303  -1.258054   6.128822
 H   1.132686  -2.522683   4.499091
 H  -0.450040  -1.815246   4.290129
 H   1.570113  -1.736557   1.885583
 C  -0.234886  -0.613605   1.615610
 C   2.198400   0.255398   1.412035
 C  -0.737758   1.142846   3.465547
 H   0.756979   1.369969   4.981265
 C   1.659486   2.071188   3.181395
 H  -0.128878  -0.378605   6.282196
 H   1.504910  -0.968928   6.480354
 H  -0.786626  -1.470615   2.016507
 H  -0.277328  -0.716936   0.522825
 C  -0.982419   0.676897   2.015867
 C   1.944177   1.747024   1.702399
 H   2.185119   0.102707   0.324069
 H   3.211680   0.004653   1.743415
 H  -1.133408   2.161601   3.578226
 H  -1.329514   0.513686   4.140655
 H   2.615877   2.095638   3.713877
 H   1.266429   3.093358   3.254144
 H  -2.057518   0.525633   1.866534
 H  -0.707474   1.481695   1.332955
 H   2.813239   2.328720   1.372802
 H   1.114118   2.097738   1.087375
 C  -0.001970  -2.396704   7.012358
 H   0.685943  -3.244820   6.957489
 H  -0.970091  -2.750796   6.647750
 C  -0.146642  -1.948118   8.479166
 H   0.796859  -1.529487   8.836399
 H  -0.896478  -1.156195   8.559709
 C  -0.524941  -3.028114   9.380581
 N  -0.815530  -3.895545  10.080784

80
CN_R_9BBN-I4
 Cu  2.889687  -0.892659   4.254196
 N   4.265969   1.064069   5.941000
 N   5.014919  -0.883256   6.401605
 C   3.338323  -2.511703   8.100979
 H   3.494294  -1.433473   8.151939
 C   4.124775  -0.244804   5.599600
 C   5.221423   1.237770   6.931548
 H   5.467506   2.206947   7.327588
 C   5.695809   0.004807   7.223657
 H   6.440829  -0.323268   7.926455
 C   5.217903  -2.307491   6.383714
 C   4.432129  -3.104862   7.226672
 C   3.372201  -3.042816   9.539108
 H   2.629010  -2.522190  10.147936
 H   4.352078  -2.891032   9.997850
 H   3.141123  -4.109246   9.585778
 C   4.638319  -4.484030   7.179670
 H   4.044959  -5.135202   7.808460
 C   5.581821  -5.035225   6.323496
 H   5.724164  -6.109113   6.298833
 C   6.334058  -4.220561   5.488401
 H   7.049723  -4.668574   4.811103
 C   6.166592  -2.835357   5.497688
 C   6.931240  -1.954308   4.522165
 H   6.806630  -0.916794   4.834218
 C   6.328065  -2.084123   3.114304
 H   6.437909  -3.103923   2.736731
 H   6.830671  -1.408932   2.417456
 H   5.262822  -1.841274   3.117404
 C   8.436758  -2.245691   4.512844
 H   8.656716  -3.246221   4.134361
 H   8.864974  -2.163801   5.514640
 H   8.952147  -1.532242   3.865195
 C   3.502400   2.118104   5.325865
 C   4.002583   2.713115   4.159613
 C   3.231090   3.712993   3.566592
 H   3.580903   4.189657   2.659755
 C   2.012110   4.091488   4.111447
 H   1.425793   4.867457   3.633668
 C   1.533644   3.471113   5.257063
 H   0.570720   3.761281   5.657516
 C   2.266638   2.465786   5.888453
 C   1.690820   1.732468   7.089641
 H   2.475715   1.105072   7.512945
 C   1.226742   2.688336   8.195719
 H   2.032766   3.355589   8.509962
 H   0.897428   2.120440   9.069314
 H   0.386203   3.306568   7.872696
 C   0.553031   0.801017   6.642139
 H  -0.276308   1.373286   6.218946
 H   0.170118   0.228448   7.490385
 H   0.897503   0.096377   5.881693
 C   5.292864   2.247148   3.503915
 H   5.796083   1.566417   4.191046
 C   6.258654   3.404484   3.220343
 H   5.852688   4.101444   2.483781
 H   7.200325   3.019182   2.821646
 H   6.481596   3.969049   4.128789
 C   4.978409   1.454815   2.225032
 H   4.321661   0.608349   2.438662
 H   5.897506   1.069655   1.776913
 H   4.481882   2.087886   1.485403
 C   1.964308  -2.745836   7.452497
 H   1.929951  -2.335468   6.440572
 H   1.175747  -2.270674   8.041167
 H   1.742490  -3.814159   7.388217
 C   1.555719  -1.258965   2.853299
 C   0.911934   0.052963   2.381067
 H   0.766147  -1.936555   3.211930
 H   1.686636   0.735955   2.011486
 H   0.453936   0.570422   3.232984
 H   2.003869  -1.770153   1.987877
 C  -0.149738  -0.113417   1.287067
 H   0.292646  -0.602683   0.414818
 H  -0.949358  -0.767732   1.645324
 C  -0.751526   1.240827   0.861216
 H  -1.204921   1.739367   1.722917
 H   0.035971   1.903029   0.489739
 C  -1.766740   1.119168  -0.176476
 N  -2.566636   0.999192  -0.997125

104
CN_R_9BBN-TS1
 Cu  3.369412  -0.313301   5.700870
 N   4.838058   1.355663   7.612141
 N   5.608195  -0.634550   7.727968
 C   4.080225  -2.400117   9.444824
 H   4.106416  -1.310495   9.430477
 C   4.674884   0.111879   7.083475
 C   5.847000   1.381230   8.563394
 H   6.114550   2.279466   9.090904
 C   6.334851   0.121605   8.636408
 H   7.116454  -0.305297   9.239159
 C   5.746758  -2.052501   7.529426
 C   4.984236  -2.911510   8.332620
 C   4.593750  -2.853090  10.819557
 H   3.971897  -2.434840  11.615052
 H   5.623161  -2.528509  10.989343
 H   4.568407  -3.941357  10.914265
 C   5.077482  -4.278920   8.072624
 H   4.494726  -4.974705   8.662554
 C   5.884946  -4.757242   7.050929
 H   5.925929  -5.821185   6.850925
 C   6.636101  -3.881216   6.278834
 H   7.257977  -4.272145   5.484016
 C   6.592155  -2.505950   6.508040
 C   7.400143  -1.544124   5.649229
 H   7.415826  -0.577032   6.153759
 C   6.730799  -1.336925   4.283021
 H   6.679355  -2.275153   3.726619
 H   7.294870  -0.617184   3.684722
 H   5.713559  -0.959256   4.395784
 C   8.859148  -1.989453   5.485322
 H   8.941357  -2.911354   4.905774
 H   9.338372  -2.156381   6.452667
 H   9.427074  -1.221016   4.955366
 C   3.995571   2.468959   7.257066
 C   4.389743   3.302148   6.200662
 C   3.508288   4.314666   5.820336
 H   3.766427   4.967195   4.996448
 C   2.299373   4.494239   6.479052
 H   1.627890   5.283999   6.163631
 C   1.948392   3.668757   7.538067
 H   1.002665   3.820547   8.042506
 C   2.788732   2.633995   7.951553
 C   2.369889   1.708719   9.084495
 H   3.221218   1.076108   9.337397
 C   1.994807   2.486458  10.352948
 H   2.802161   3.150827  10.669778
 H   1.787717   1.792133  11.170902
 H   1.099032   3.093883  10.206141
 C   1.228312   0.781615   8.642808
 H   0.335989   1.354874   8.379774
 H   0.960033   0.096941   9.450768
 H   1.505752   0.182171   7.776366
 C   5.704486   3.100779   5.461347
 H   6.328035   2.434621   6.058958
 C   6.482653   4.411945   5.289214
 H   5.967081   5.107934   4.624119
 H   7.463058   4.210333   4.851179
 H   6.636949   4.915107   6.246426
 C   5.470480   2.416079   4.106640
 H   4.995447   1.443344   4.235384
 H   6.418644   2.266043   3.584417
 H   4.824456   3.023060   3.467563
 C   2.617661  -2.812120   9.231760
 H   2.236321  -2.453204   8.276368
 H   1.991330  -2.392128  10.022677
 H   2.498405  -3.897495   9.261105
 F   1.023229  -1.711138   6.338890
 B   1.611883  -2.073158   5.123766
 C   2.828505  -3.102855   5.178755
 C   0.579288  -2.513544   3.993980
 C   2.059588   0.164223   4.260592
 H   3.607763  -2.853955   5.905087
 C   2.189624  -4.430339   5.692640
 C   3.497530  -3.209257   3.794677
 C  -0.075537  -3.790070   4.598395
 H  -0.222255  -1.778047   3.857742
 C   1.234636  -2.769597   2.618708
 H   1.730150  -0.364745   3.373544
 H   1.934319  -4.278345   6.744584
 H   2.942772  -5.227137   5.674507
 C   0.924999  -4.908634   4.948462
 C   2.550241  -3.574757   2.640696
 H   4.318755  -3.934753   3.828530
 H   3.955095  -2.238765   3.577014
 H  -0.827807  -4.186618   3.906127
 H  -0.614327  -3.496782   5.504815
 H   1.436363  -1.802748   2.149213
 H   0.520490  -3.273238   1.955589
 H   0.417968  -5.657420   5.566463
 H   1.210628  -5.432093   4.036191
 H   3.072812  -3.421106   1.690445
 H   2.331712  -4.642109   2.680193
 H   2.837572   0.844547   3.869796
 C   0.923166   1.012737   4.835160
 H   0.096871   0.364880   5.142081
 H   1.255349   1.516510   5.747116
 C   0.403958   2.083730   3.872252
 H   0.033727   1.621262   2.953264
 H   1.225172   2.747245   3.587955
 C  -0.718861   2.920126   4.516467
 H  -1.584737   2.290457   4.738511
 H  -0.371793   3.333577   5.467639
 C  -1.157690   4.028113   3.679322
 N  -1.479250   4.904320   3.003790

10
CO_2CF3
 C   4.829375  -1.440792   1.843326
 C   5.409521  -0.425285   2.878585
 C   3.334972  -1.230690   1.440167
 O   5.487098  -2.319284   1.385919
 F   2.833003  -2.351971   0.929745
 F   2.599341  -0.867882   2.501789
 F   3.256786  -0.260064   0.514769
 F   4.971421   0.816833   2.622938
 F   5.014175  -0.772314   4.114582
 F   6.738959  -0.431898   2.835976

10
CO_2CH2F
 C   4.828316  -1.443006   1.845836
 C   5.444683  -0.377195   2.736505
 C   3.341911  -1.333142   1.549957
 O   5.494097  -2.343016   1.391771
 F   4.555014  -0.009237   3.749056
 F   2.967723   0.005321   1.406290
 H   2.773516  -1.764340   2.379730
 H   6.356529  -0.766667   3.189947
 H   3.115059  -1.866055   0.626051
 H   5.673663   0.509731   2.137733

10
CO_2CH3
 C   4.817653  -1.429818   1.853897
 C   5.395627  -0.416604   2.814882
 H   6.475015  -0.536441   2.891627
 H   5.153107   0.601481   2.499122
 H   4.946841  -0.558339   3.803165
 C   3.360863  -1.252396   1.492749
 H   3.244173  -0.343292   0.894390
 H   3.003076  -2.106416   0.920095
 H   2.751529  -1.121737   2.390953
 O   5.485636  -2.335010   1.398201

10
CO_2CHF2
 C   4.833422  -1.422617   1.830198
 C   5.417035  -0.432825   2.852946
 C   3.340129  -1.229621   1.474027
 O   5.503703  -2.298901   1.365308
 F   4.980757   0.831890   2.591999
 F   4.936961  -0.789484   4.086613
 F   3.267177  -0.250818   0.517797
 F   2.848761  -2.375503   0.946647
 H   2.728334  -0.933531   2.329025
 H   6.507285  -0.454088   2.866665

2
CsF
 Cs  0.637586  -2.050453   0.000000
 F  -1.963447  -2.050453   0.000000

2
CsI
 Cs  0.807421  -2.050453   0.000000
 I  -2.883281  -2.050453   0.000000

24
F_9BBN
 B  -0.013372   0.417926   0.039897
 C  -0.592250   1.296329  -1.113329
 H  -1.102394   0.708420  -1.882433
 C  -1.633559   2.255686  -0.466710
 H  -2.501809   1.654638  -0.173103
 H  -1.997009   2.963231  -1.220180
 C  -1.132812   3.034662   0.765371
 H  -1.995222   3.472807   1.277040
 H  -0.527363   3.880173   0.441638
 C  -0.337844   2.186496   1.777113
 H   0.149146   2.847809   2.502171
 H  -1.041911   1.574208   2.352186
 C   0.719616   1.229537   1.153842
 H   1.117055   0.595142   1.951964
 C   1.916280   1.950316   0.467454
 H   2.657897   1.186631   0.206820
 H   2.406478   2.614325   1.187968
 C   1.561916   2.747974  -0.802735
 H   2.487974   2.994861  -1.330845
 H   1.124170   3.705096  -0.522511
 C   0.619521   2.013878  -1.776782
 H   0.257697   2.719678  -2.532609
 H   1.196413   1.257371  -2.321143
 F  -0.134768  -0.922735   0.070370

67
I1
 Cu -0.160768  -0.132596  -2.717713
 N   1.621882   1.423805  -0.927165
 N   2.047775  -0.670363  -0.835781
 C   0.295754  -2.225926   0.852013
 H   0.666753  -1.215897   1.029834
 C   1.231448   0.229758  -1.440470
 C   2.656611   1.271989  -0.015214
 H   3.094965   2.110284   0.496285
 C   2.928635  -0.052315   0.039514
 H   3.652159  -0.607175   0.609826
 C   1.972111  -2.088804  -1.071867
 C   1.146871  -2.857568  -0.238872
 C   0.381723  -2.978301   2.185608
 H  -0.173168  -2.438293   2.956669
 H   1.416068  -3.079389   2.522459
 H  -0.048526  -3.979824   2.117910
 C   1.072462  -4.225876  -0.498011
 H   0.438439  -4.852665   0.115365
 C   1.785415  -4.793253  -1.545644
 H   1.709482  -5.857438  -1.734505
 C   2.580494  -4.003112  -2.363230
 H   3.111024  -4.457151  -3.190414
 C   2.689011  -2.628572  -2.147467
 C   3.503910  -1.763291  -3.095864
 H   3.544269  -0.754041  -2.685178
 C   2.810764  -1.673622  -4.464221
 H   2.756263  -2.654472  -4.942405
 H   3.360642  -1.004087  -5.129719
 H   1.790060  -1.296219  -4.369896
 C   4.950874  -2.253807  -3.234799
 H   5.002316  -3.243639  -3.693632
 H   5.448435  -2.309668  -2.263658
 H   5.521443  -1.569904  -3.867942
 C   1.012743   2.678476  -1.284481
 C   1.600438   3.438117  -2.307284
 C   0.983123   4.641885  -2.644493
 H   1.398952   5.255411  -3.432551
 C  -0.171244   5.058838  -1.993816
 H  -0.638607   5.994932  -2.275075
 C  -0.736839   4.278013  -0.997105
 H  -1.647383   4.607032  -0.512826
 C  -0.157774   3.064912  -0.620059
 C  -0.822777   2.195218   0.435688
 H  -0.177658   1.337796   0.629813
 C  -1.001782   2.939743   1.765689
 H  -0.048935   3.320370   2.141086
 H  -1.418263   2.268224   2.520599
 H  -1.684821   3.786394   1.666753
 C  -2.161484   1.649743  -0.084245
 H  -2.867931   2.459810  -0.280012
 H  -2.614095   0.978663   0.649372
 H  -2.030047   1.094913  -1.015907
 C   2.808220   2.929852  -3.080424
 H   3.322272   2.195865  -2.457951
 C   3.824837   4.028991  -3.409860
 H   3.427936   4.753951  -4.123777
 H   4.716248   3.587811  -3.861999
 H   4.134846   4.572435  -2.514380
 C   2.346903   2.206810  -4.357169
 H   1.649743   1.398372  -4.129872
 H   3.202096   1.780956  -4.887723
 H   1.838912   2.899836  -5.032189
 C  -1.161246  -2.101426   0.378011
 H  -1.231300  -1.540436  -0.556168
 H  -1.766766  -1.588845   1.129387
 H  -1.600012  -3.086943   0.204119
 I  -1.936264  -0.604400  -4.379521

67
I2
 Cu -0.176212  -0.139121  -2.740565
 N   1.584414   1.408697  -0.978106
 N   2.012254  -0.686266  -0.885212
 C   0.269333  -2.235484   0.816711
 H   0.632054  -1.220410   0.982072
 C   1.193597   0.212833  -1.491867
 C   2.619290   1.257497  -0.065901
 H   3.057133   2.096403   0.444959
 C   2.892503  -0.065939  -0.010450
 H   3.616371  -0.619700   0.560408
 C   1.939890  -2.105929  -1.111979
 C   1.125304  -2.873009  -0.266866
 C   0.360449  -2.970402   2.159521
 H  -0.200012  -2.425953   2.923429
 H   1.395360  -3.057916   2.498514
 H  -0.060568  -3.976626   2.104085
 C   1.063745  -4.245141  -0.508789
 H   0.438619  -4.870770   0.114873
 C   1.778125  -4.818188  -1.552447
 H   1.713195  -5.885548  -1.727250
 C   2.560070  -4.029669  -2.384200
 H   3.090707  -4.488102  -3.208950
 C   2.655352  -2.651548  -2.185521
 C   3.452667  -1.788772  -3.150638
 H   3.482492  -0.773759  -2.753658
 C   2.747045  -1.726160  -4.514242
 H   2.711144  -2.712466  -4.983184
 H   3.277205  -1.050877  -5.189983
 H   1.719254  -1.369789  -4.413888
 C   4.904537  -2.262633  -3.294089
 H   4.965451  -3.259358  -3.736701
 H   5.410495  -2.295831  -2.326215
 H   5.461112  -1.582003  -3.943060
 C   0.977279   2.665127  -1.330988
 C   1.575569   3.435558  -2.339778
 C   0.966822   4.646811  -2.665560
 H   1.391729   5.268991  -3.441932
 C  -0.190388   5.060889  -2.017893
 H  -0.650522   6.003505  -2.289316
 C  -0.767691   4.268986  -1.036795
 H  -1.680422   4.595807  -0.555056
 C  -0.197272   3.048083  -0.671588
 C  -0.875082   2.167897   0.367061
 H  -0.238131   1.302290   0.551086
 C  -1.055353   2.893965   1.707038
 H  -0.101263   3.259710   2.093979
 H  -1.482828   2.215389   2.449412
 H  -1.729480   3.748721   1.616677
 C  -2.215436   1.640790  -0.167746
 H  -2.916318   2.459083  -0.349476
 H  -2.673953   0.959138   0.552486
 H  -2.083770   1.101929  -1.108723
 C   2.784794   2.929237  -3.112000
 H   3.297597   2.193828  -2.490253
 C   3.802512   4.027968  -3.438628
 H   3.407145   4.753959  -4.152401
 H   4.694191   3.586659  -3.890149
 H   4.111919   4.570262  -2.542215
 C   2.324443   2.208485  -4.390700
 H   1.619534   1.405862  -4.166049
 H   3.179319   1.776073  -4.916647
 H   1.825939   2.905854  -5.068584
 C  -1.188304  -2.128653   0.339562
 H  -1.260819  -1.584414  -0.604511
 H  -1.797804  -1.607257   1.081743
 H  -1.619928  -3.120471   0.183561
 F  -1.492286  -0.485766  -3.952729

91
NH2_R_9BBN-CO_2CF3_I5
 Cu  3.252495  -0.460940   3.505824
 N   5.260378   1.655319   3.618867
 N   6.184154  -0.276908   3.638590
 C   6.227271  -1.591251   6.207803
 H   6.365407  -0.528278   6.006986
 C   4.971967   0.328159   3.562184
 C   6.625704   1.871858   3.737117
 H   7.043161   2.860868   3.800918
 C   7.210083   0.651842   3.743424
 H   8.241518   0.356677   3.817216
 C   6.358374  -1.706125   3.657895
 C   6.417513  -2.349646   4.902825
 C   7.249928  -1.982795   7.280927
 H   7.132417  -1.344112   8.159594
 H   8.273938  -1.872530   6.916495
 H   7.119580  -3.015565   7.611007
 C   6.575802  -3.735317   4.900255
 H   6.616705  -4.271194   5.839618
 C   6.660771  -4.441451   3.707607
 H   6.778305  -5.518374   3.727058
 C   6.577835  -3.778609   2.491721
 H   6.620186  -4.346035   1.570791
 C   6.420283  -2.392685   2.438538
 C   6.252917  -1.690015   1.100655
 H   6.251130  -0.614345   1.279265
 C   4.895203  -2.052981   0.478867
 H   4.835147  -3.121761   0.261283
 H   4.742122  -1.514175  -0.457868
 H   4.076325  -1.805546   1.157364
 C   7.406062  -1.989029   0.134266
 H   7.440125  -3.045012  -0.142410
 H   8.371456  -1.725753   0.572942
 H   7.283411  -1.413602  -0.786571
 C   4.249683   2.682249   3.583560
 C   4.005213   3.333198   2.363421
 C   2.990662   4.288008   2.339987
 H   2.762894   4.808297   1.419512
 C   2.252348   4.573315   3.482051
 H   1.460012   5.311048   3.439627
 C   2.516956   3.913825   4.671221
 H   1.927196   4.139812   5.550317
 C   3.524546   2.950340   4.751288
 C   3.784596   2.232791   6.067081
 H   4.591997   1.517082   5.912142
 C   4.247530   3.214040   7.153778
 H   5.140182   3.761810   6.841946
 H   4.484685   2.674972   8.074496
 H   3.470892   3.945714   7.388334
 C   2.551793   1.438537   6.522640
 H   1.706845   2.098509   6.730588
 H   2.775386   0.884790   7.437403
 H   2.232227   0.722027   5.764370
 C   4.759234   2.948014   1.098308
 H   5.752891   2.603182   1.389713
 C   4.958539   4.112763   0.123488
 H   4.016837   4.433729  -0.327027
 H   5.616448   3.803822  -0.692073
 H   5.411446   4.977187   0.614187
 C   4.051881   1.772605   0.403925
 H   3.948878   0.920015   1.074852
 H   4.616353   1.452322  -0.475260
 H   3.050218   2.063980   0.081256
 C   4.788766  -1.776818   6.717728
 H   4.056879  -1.466657   5.969443
 H   4.622743  -1.185776   7.621707
 H   4.592785  -2.824847   6.956921
 O   1.579685  -1.240989   3.682247
 C   0.285106  -1.476996   1.623929
 C   1.127454  -0.675960   0.631784
 H  -0.756756  -1.489944   1.295260
 H   0.637944  -2.509375   1.636408
 H   2.107145  -0.469918   1.067520
 H   0.663643   0.295318   0.442641
 C   1.317816  -1.422243  -0.688941
 H   0.342637  -1.743263  -1.075791
 H   1.901081  -2.332277  -0.518686
 C   2.018629  -0.579372  -1.748439
 C   0.375574  -1.018321   3.106424
 C  -0.668634  -1.865812   3.910909
 C  -0.035612   0.492825   3.221665
 F  -1.153673   0.796317   2.516266
 F  -0.257073   0.885647   4.493783
 F   0.945985   1.292013   2.745097
 F  -1.952649  -1.620390   3.537496
 F  -0.455439  -3.185229   3.711558
 F  -0.602517  -1.660433   5.237616
 H   1.413528   0.318783  -1.947245
 H   2.976143  -0.230464  -1.354993
 N   2.291056  -1.372208  -2.954720
 H   1.421081  -1.704567  -3.359364
 H   2.741311  -0.802329  -3.662962

91
NH2_R_9BBN-CO_2CF3_TS2
 Cu  2.081818  -1.235107   4.336819
 N   3.316911   0.653484   6.243962
 N   4.424711  -1.174738   6.166735
 C   3.208337  -3.423193   7.541685
 H   3.144607  -2.363346   7.791249
 C   3.331795  -0.564751   5.645695
 C   4.382813   0.802910   7.119761
 H   4.536576   1.705146   7.684514
 C   5.081133  -0.355263   7.073433
 H   5.970824  -0.671120   7.588565
 C   4.839065  -2.503881   5.795818
 C   4.269438  -3.594222   6.465792
 C   3.559910  -4.173484   8.832934
 H   2.814821  -3.963666   9.604291
 H   4.537845  -3.871830   9.215492
 H   3.577784  -5.254804   8.681216
 C   4.667852  -4.869949   6.064295
 H   4.240594  -5.739015   6.547435
 C   5.585990  -5.041187   5.038879
 H   5.874042  -6.040637   4.735953
 C   6.123469  -3.940554   4.385034
 H   6.820949  -4.093902   3.572036
 C   5.759105  -2.644089   4.746876
 C   6.276287  -1.443723   3.968507
 H   6.085431  -0.547538   4.560329
 C   5.496735  -1.297639   2.651576
 H   5.657593  -2.164262   2.005973
 H   5.818889  -0.404831   2.110016
 H   4.423380  -1.216783   2.835532
 C   7.787088  -1.500825   3.713640
 H   8.058165  -2.322521   3.047589
 H   8.344326  -1.625018   4.644999
 H   8.121568  -0.574944   3.239573
 C   2.306763   1.647081   5.986818
 C   2.456203   2.482182   4.871487
 C   1.449057   3.418814   4.632217
 H   1.523336   4.075059   3.774640
 C   0.350697   3.516715   5.473321
 H  -0.421576   4.248072   5.267637
 C   0.223526   2.665335   6.563725
 H  -0.650329   2.741732   7.197480
 C   1.195051   1.703539   6.840559
 C   0.999791   0.697872   7.965065
 H   1.969717   0.256664   8.197860
 C   0.471020   1.330312   9.257381
 H   1.098316   2.164105   9.580659
 H   0.458305   0.586239  10.057097
 H  -0.550157   1.700587   9.144941
 C   0.080847  -0.440047   7.489609
 H  -0.912542  -0.058851   7.240932
 H  -0.030403  -1.195569   8.270846
 H   0.481813  -0.928682   6.599800
 C   3.631966   2.361078   3.914518
 H   4.345451   1.654389   4.338953
 C   4.366625   3.695692   3.730699
 H   3.732741   4.443750   3.249636
 H   5.247675   3.556205   3.099707
 H   4.697361   4.102715   4.688991
 C   3.169538   1.789761   2.565485
 H   2.700554   0.811354   2.693036
 H   4.017375   1.671049   1.887341
 H   2.442967   2.449599   2.085753
 C   1.834004  -3.853335   7.005791
 H   1.567593  -3.293456   6.107028
 H   1.058085  -3.684144   7.755967
 H   1.826690  -4.913116   6.742281
 C   0.710031  -1.821129   2.930649
 H   0.345138  -2.419381   3.759210
 O   1.048281  -4.670875   2.817534
 H   1.541587  -2.167642   2.329733
 C  -0.126215  -0.650010   2.456960
 H   0.521135   0.089444   1.973601
 H  -0.846877  -0.956520   1.692043
 C  -0.894177   0.025942   3.596385
 H  -1.535565  -0.715807   4.086928
 H  -0.187849   0.374827   4.359085
 C  -1.751724   1.208129   3.143890
 C   0.218803  -3.979649   2.235833
 H  -2.435885   0.888034   2.352427
 H  -1.106521   1.974269   2.702324
 N  -2.550163   1.844604   4.199514
 H  -3.212594   1.176641   4.581617
 H  -1.943765   2.118426   4.965539
 C  -1.255310  -4.042276   2.722276
 C   0.388421  -3.771060   0.706400
 F  -1.821115  -5.207697   2.316384
 F  -2.048696  -3.050749   2.274370
 F   0.063054  -4.917291   0.054552
 F  -0.372758  -2.795956   0.175053
 F  -1.309395  -4.029389   4.067063
 F   1.670114  -3.500198   0.403049

91
NH2_R_9BBN-CO_2CH2F_I5
 Cu  3.266294  -0.543295   3.498157
 N   5.198340   1.633222   3.641095
 N   6.198663  -0.259923   3.669193
 C   6.263954  -1.583434   6.232933
 H   6.350362  -0.514163   6.036739
 C   4.962976   0.294408   3.582834
 C   6.552620   1.905328   3.769714
 H   6.930329   2.910097   3.835254
 C   7.185504   0.709798   3.781751
 H   8.227556   0.456971   3.863624
 C   6.431830  -1.680260   3.684861
 C   6.504169  -2.326575   4.927479
 C   7.294085  -1.927284   7.315170
 H   7.132616  -1.302648   8.197006
 H   8.314495  -1.758975   6.963119
 H   7.216844  -2.968226   7.636219
 C   6.722866  -3.703985   4.921326
 H   6.775690  -4.241851   5.859017
 C   6.853084  -4.400134   3.726881
 H   7.018248  -5.470865   3.743148
 C   6.754845  -3.735904   2.512883
 H   6.832890  -4.296584   1.590140
 C   6.536924  -2.358047   2.463518
 C   6.353153  -1.657193   1.126823
 H   6.304721  -0.583333   1.309846
 C   5.017937  -2.073856   0.490134
 H   5.004493  -3.143272   0.267541
 H   4.853019  -1.536970  -0.445895
 H   4.181566  -1.863579   1.159854
 C   7.527390  -1.903285   0.170896
 H   7.607536  -2.955454  -0.110703
 H   8.476838  -1.602962   0.620519
 H   7.390393  -1.328288  -0.748188
 C   4.139868   2.609122   3.590256
 C   3.860191   3.225743   2.359839
 C   2.775155   4.099624   2.314462
 H   2.514253   4.584951   1.383700
 C   2.009753   4.347905   3.447379
 H   1.162631   5.020400   3.387073
 C   2.321185   3.736920   4.651705
 H   1.716214   3.940847   5.525925
 C   3.395254   2.850258   4.752079
 C   3.709285   2.183980   6.083187
 H   4.564432   1.523425   5.940420
 C   4.105818   3.222665   7.142460
 H   4.954613   3.825349   6.810524
 H   4.386710   2.725204   8.074183
 H   3.279724   3.902212   7.364663
 C   2.539697   1.315054   6.567174
 H   1.647553   1.916617   6.756712
 H   2.803472   0.809931   7.499213
 H   2.281804   0.551245   5.831087
 C   4.661124   2.894106   1.108213
 H   5.666492   2.605976   1.419745
 C   4.813667   4.080196   0.150368
 H   3.865154   4.352513  -0.317254
 H   5.505460   3.819112  -0.653757
 H   5.205396   4.963136   0.660396
 C   4.041576   1.686510   0.387176
 H   3.971814   0.823066   1.048493
 H   4.645007   1.406923  -0.479847
 H   3.033720   1.921169   0.039291
 C   4.830909  -1.842471   6.726031
 H   4.094449  -1.568357   5.967915
 H   4.624453  -1.261747   7.628452
 H   4.685913  -2.899518   6.962281
 O   1.603777  -1.332419   3.589127
 C   0.225741  -1.351502   1.572808
 C   1.160129  -0.666815   0.578162
 H  -0.812926  -1.199650   1.266397
 H   0.413758  -2.429977   1.567241
 H   2.166885  -0.624633   1.001867
 H   0.839696   0.368999   0.428245
 C   1.225869  -1.380867  -0.771649
 H   0.209627  -1.541586  -1.152910
 H   1.671606  -2.372347  -0.643264
 C   2.030173  -0.611511  -1.813726
 C   0.400618  -0.899028   3.036882
 C  -0.664097  -1.568675   3.912402
 C   0.337356   0.629742   3.169368
 F  -0.792765   1.197648   2.535123
 F  -1.986799  -1.269803   3.508184
 H   1.562152   0.373296  -1.967887
 H   3.034710  -0.423437  -1.426192
 H   0.300717   0.919617   4.220688
 H  -0.557531  -1.237651   4.947156
 H   1.219618   1.076010   2.706674
 H  -0.544787  -2.652174   3.859304
 N   2.164980  -1.386637  -3.055116
 H   1.247983  -1.579678  -3.446211
 H   2.672562  -0.855817  -3.755049

91
NH2_R_9BBN-CO_2CH2F_TS2
 Cu  2.053302  -1.305566   4.369967
 N   3.278949   0.606452   6.266688
 N   4.406102  -1.209765   6.160753
 C   3.271355  -3.491666   7.550305
 H   3.194129  -2.434835   7.809534
 C   3.297820  -0.609031   5.663619
 C   4.359881   0.763498   7.122432
 H   4.515562   1.664895   7.687927
 C   5.069705  -0.386919   7.057968
 H   5.972020  -0.694520   7.555757
 C   4.833495  -2.528824   5.765992
 C   4.298937  -3.634860   6.438839
 C   3.683530  -4.242392   8.823642
 H   2.961865  -4.054506   9.622434
 H   4.667458  -3.922887   9.175087
 H   3.719550  -5.321922   8.662984
 C   4.703540  -4.899336   6.010098
 H   4.300012  -5.780303   6.491799
 C   5.594693  -5.044852   4.957284
 H   5.886016  -6.036301   4.632539
 C   6.098016  -3.929000   4.302660
 H   6.773626  -4.062129   3.467809
 C   5.724297  -2.642411   4.689420
 C   6.206113  -1.428402   3.909034
 H   5.964957  -0.534366   4.485592
 C   5.452915  -1.326891   2.573121
 H   5.661107  -2.192593   1.940225
 H   5.752013  -0.428049   2.028580
 H   4.373147  -1.286614   2.732068
 C   7.724100  -1.426218   3.690645
 H   8.045286  -2.251573   3.051861
 H   8.262502  -1.506473   4.637700
 H   8.032399  -0.498265   3.202892
 C   2.265479   1.598983   6.017496
 C   2.410263   2.435701   4.903010
 C   1.401087   3.371689   4.669131
 H   1.472370   4.031099   3.813828
 C   0.306600   3.467402   5.515250
 H  -0.466204   4.199376   5.314131
 C   0.185201   2.615697   6.606501
 H  -0.683527   2.695237   7.246613
 C   1.160336   1.656582   6.880262
 C   0.986357   0.662070   8.018401
 H   1.969828   0.262822   8.270419
 C   0.419333   1.293132   9.295230
 H   1.005112   2.159409   9.610330
 H   0.433702   0.562505  10.107034
 H  -0.616853   1.614318   9.170303
 C   0.116848  -0.519144   7.555289
 H  -0.888659  -0.182199   7.291449
 H   0.028296  -1.264758   8.348702
 H   0.546114  -1.009242   6.679766
 C   3.587313   2.324690   3.946203
 H   4.304044   1.617304   4.364502
 C   4.317571   3.663287   3.774508
 H   3.681736   4.414635   3.301373
 H   5.199048   3.532283   3.142530
 H   4.647621   4.061799   4.736512
 C   3.127538   1.762352   2.592968
 H   2.672110   0.777150   2.713632
 H   3.973342   1.660023   1.909927
 H   2.391175   2.417551   2.122214
 C   1.888629  -3.946811   7.059506
 H   1.581964  -3.394734   6.169074
 H   1.135423  -3.792382   7.835857
 H   1.890781  -5.005558   6.793123
 C   0.648918  -1.922539   2.885098
 H   0.400123  -2.290051   3.886545
 O   0.998660  -4.578315   2.951752
 H   1.662247  -2.088986   2.511202
 C  -0.100566  -0.689961   2.400115
 H   0.588685   0.026672   1.942134
 H  -0.801819  -0.965913   1.600619
 C  -0.894689   0.013666   3.504953
 H  -1.588185  -0.702153   3.962327
 H  -0.209420   0.327781   4.301865
 C  -1.679856   1.235316   3.025461
 C   0.244031  -3.815460   2.291389
 H  -2.338449   0.952257   2.198873
 H  -0.982572   1.976862   2.622986
 N  -2.499516   1.894388   4.049204
 H  -3.213937   1.256840   4.386627
 H  -1.921863   2.131284   4.849034
 C  -1.244728  -3.790376   2.638447
 C   0.551459  -3.595724   0.809596
 H  -1.358903  -3.784185   3.723720
 H   1.627071  -3.459840   0.685151
 F  -1.888686  -4.963316   2.171429
 F   0.197534  -4.735070   0.044312
 H  -1.777050  -2.949901   2.188876
 H   0.004751  -2.754547   0.378950

91
NH2_R_9BBN-CO_2CH3_I5
 Cu  3.263640  -0.540559   3.492365
 N   5.176188   1.680114   3.616753
 N   6.176697  -0.212205   3.646382
 C   6.239301  -1.519427   6.219152
 H   6.297789  -0.450560   6.011219
 C   4.937925   0.340620   3.566604
 C   6.532180   1.952314   3.734888
 H   6.910007   2.957444   3.793807
 C   7.164655   0.757281   3.748020
 H   8.207145   0.504472   3.824212
 C   6.413303  -1.631443   3.671872
 C   6.484552  -2.269428   4.918709
 C   7.290766  -1.827856   7.291824
 H   7.123458  -1.201165   8.171221
 H   8.302345  -1.635692   6.926469
 H   7.244453  -2.868280   7.620604
 C   6.710938  -3.645615   4.922608
 H   6.762508  -4.176821   5.864275
 C   6.849835  -4.348873   3.733446
 H   7.020207  -5.418677   3.757327
 C   6.752476  -3.693047   2.514743
 H   6.836300  -4.259324   1.595889
 C   6.526907  -2.316944   2.455662
 C   6.343391  -1.625705   1.114055
 H   6.281980  -0.551540   1.291277
 C   5.016111  -2.059917   0.472689
 H   5.016805  -3.129785   0.251709
 H   4.848508  -1.526835  -0.465151
 H   4.175596  -1.859036   1.139683
 C   7.526156  -1.864306   0.166756
 H   7.621031  -2.917675  -0.105917
 H   8.469306  -1.548710   0.619391
 H   7.387446  -1.298356  -0.757762
 C   4.129713   2.667960   3.580823
 C   3.854139   3.304034   2.359122
 C   2.805592   4.221998   2.337827
 H   2.554728   4.730662   1.416812
 C   2.066331   4.488564   3.484156
 H   1.249667   5.199538   3.443914
 C   2.365492   3.848596   4.676288
 H   1.778740   4.063771   5.560217
 C   3.407482   2.922043   4.753581
 C   3.711548   2.228468   6.072851
 H   4.557915   1.559437   5.918632
 C   4.120214   3.239774   7.153652
 H   4.975870   3.839748   6.834415
 H   4.396141   2.718593   8.073839
 H   3.302586   3.923819   7.392780
 C   2.529038   1.365142   6.535149
 H   1.642686   1.974437   6.727960
 H   2.781175   0.841105   7.460026
 H   2.267207   0.617637   5.784038
 C   4.621449   2.947177   1.093396
 H   5.629414   2.647573   1.385706
 C   4.768928   4.117428   0.115819
 H   3.813908   4.394528  -0.336059
 H   5.440007   3.835737  -0.698824
 H   5.182691   5.002806   0.603849
 C   3.967511   1.739899   0.401624
 H   3.893049   0.887078   1.076107
 H   4.550112   1.437975  -0.472132
 H   2.957515   1.988368   0.068855
 C   4.818760  -1.806992   6.731767
 H   4.066719  -1.557657   5.980520
 H   4.610512  -1.222358   7.631399
 H   4.701185  -2.864682   6.980201
 O   1.687119  -1.463710   3.581480
 C   0.284623  -1.548382   1.608903
 C   1.151315  -0.785988   0.608713
 H  -0.765687  -1.479468   1.300075
 H   0.555615  -2.608757   1.583516
 H   2.146230  -0.645643   1.038805
 H   0.740169   0.216450   0.449246
 C   1.291961  -1.498705  -0.736532
 H   0.297967  -1.757828  -1.123698
 H   1.827276  -2.443283  -0.597819
 C   2.027469  -0.665373  -1.780084
 C   0.428654  -1.102404   3.089412
 C  -0.625193  -1.851762   3.922234
 C   0.186870   0.412921   3.227104
 H   1.471657   0.271313  -1.944014
 H   3.007593  -0.382530  -1.388190
 N   2.241754  -1.431608  -3.016145
 H   1.349662  -1.713564  -3.410728
 H   2.701288  -0.859801  -3.716963
 H   0.972352   0.973032   2.715046
 H  -0.478248  -2.929851   3.822383
 H   0.219515   0.695760   4.281547
 H  -0.506592  -1.594675   4.977459
 H  -0.780247   0.720267   2.815644
 H  -1.647879  -1.609596   3.616282

91
NH2_R_9BBN-CO_2CH3_TS2
 Cu  2.070886  -1.290106   4.375578
 N   3.339585   0.622892   6.237926
 N   4.453395  -1.201048   6.140845
 C   3.278808  -3.441229   7.563458
 H   3.198643  -2.376908   7.787837
 C   3.343716  -0.599056   5.646679
 C   4.428094   0.781708   7.083736
 H   4.593246   1.688092   7.638550
 C   5.129687  -0.373819   7.025214
 H   6.033638  -0.683609   7.518716
 C   4.863057  -2.531996   5.770147
 C   4.311725  -3.617807   6.461752
 C   3.689563  -4.149003   8.861458
 H   2.959714  -3.945487   9.649022
 H   4.667487  -3.807481   9.209290
 H   3.739295  -5.232353   8.732446
 C   4.703157  -4.895793   6.061235
 H   4.286261  -5.761435   6.559377
 C   5.597851  -5.073348   5.016691
 H   5.878994  -6.074619   4.713474
 C   6.118707  -3.976881   4.342718
 H   6.797341  -4.135583   3.514899
 C   5.760057  -2.678336   4.702305
 C   6.258733  -1.483437   3.903538
 H   6.075078  -0.582185   4.489929
 C   5.456253  -1.352390   2.599064
 H   5.607718  -2.225235   1.959721
 H   5.766202  -0.464072   2.043099
 H   4.386292  -1.273056   2.801368
 C   7.765146  -1.537553   3.622963
 H   8.027635  -2.365087   2.960742
 H   8.338943  -1.650410   4.545667
 H   8.088018  -0.615378   3.133738
 C   2.326189   1.616371   5.994711
 C   2.460900   2.449354   4.875906
 C   1.450526   3.385280   4.648099
 H   1.512608   4.039473   3.787982
 C   0.364653   3.485963   5.504977
 H  -0.410390   4.216772   5.308006
 C   0.253785   2.639053   6.600705
 H  -0.609226   2.719966   7.248508
 C   1.229272   1.678169   6.866901
 C   1.057363   0.683501   8.004977
 H   2.034325   0.253254   8.228862
 C   0.542304   1.327246   9.297338
 H   1.165544   2.171780   9.599923
 H   0.550371   0.593433  10.106503
 H  -0.484546   1.685037   9.196561
 C   0.141188  -0.468082   7.558198
 H  -0.857185  -0.097470   7.313203
 H   0.042880  -1.210865   8.353258
 H   0.536796  -0.970043   6.673567
 C   3.626571   2.328478   3.906521
 H   4.348574   1.628294   4.327341
 C   4.352182   3.665687   3.706429
 H   3.710184   4.406988   3.225728
 H   5.228129   3.526112   3.068409
 H   4.689514   4.081307   4.658694
 C   3.152998   1.745976   2.566526
 H   2.695975   0.763970   2.706040
 H   3.993255   1.631586   1.878305
 H   2.413785   2.395937   2.092746
 C   1.899077  -3.915417   7.082506
 H   1.597456  -3.398892   6.169343
 H   1.141972  -3.731078   7.848478
 H   1.903293  -4.984294   6.859256
 C   0.638444  -1.904154   2.933288
 H   0.414519  -2.287652   3.933342
 O   0.851898  -4.517601   2.887265
 H   1.627500  -2.092610   2.512415
 C  -0.117293  -0.663228   2.484047
 H   0.557334   0.063455   2.019404
 H  -0.835296  -0.935337   1.697753
 C  -0.891381   0.024705   3.612267
 H  -1.556776  -0.705885   4.087260
 H  -0.189978   0.351068   4.389888
 C  -1.714055   1.230441   3.157895
 C   0.095365  -3.685350   2.292818
 H  -2.388297   0.935303   2.348203
 H  -1.044141   1.988362   2.739681
 N  -2.521523   1.870451   4.205034
 H  -3.207118   1.212137   4.562322
 H  -1.925961   2.117244   4.988608
 C  -1.392701  -3.692884   2.682253
 C   0.290437  -3.522733   0.776331
 H  -1.485150  -3.737984   3.768974
 H  -1.951202  -2.831282   2.306347
 H  -1.854721  -4.598208   2.271744
 H  -0.098862  -4.417653   0.277158
 H  -0.223773  -2.653272   0.357906
 H   1.356253  -3.454215   0.550354

91
NH2_R_9BBN-CO_2CHF2_I5
 Cu  3.264370  -0.513997   3.505000
 N   5.203867   1.662895   3.631106
 N   6.192752  -0.236198   3.658050
 C   6.248865  -1.557243   6.224555
 H   6.330397  -0.488127   6.025562
 C   4.960529   0.326253   3.576588
 C   6.560018   1.926861   3.754185
 H   6.943520   2.929524   3.818147
 C   7.185770   0.727499   3.765430
 H   8.226474   0.468259   3.844180
 C   6.417544  -1.657971   3.676193
 C   6.485139  -2.302680   4.919832
 C   7.286669  -1.895467   7.301374
 H   7.127920  -1.269805   8.182919
 H   8.304515  -1.724316   6.943204
 H   7.214577  -2.936101   7.624630
 C   6.696781  -3.681336   4.915569
 H   6.745896  -4.217976   5.854172
 C   6.824788  -4.379794   3.722367
 H   6.984811  -5.451278   3.740376
 C   6.731011  -3.716854   2.507166
 H   6.807296  -4.279278   1.585328
 C   6.520207  -2.338067   2.455818
 C   6.339576  -1.637988   1.118258
 H   6.301014  -0.563394   1.299536
 C   4.998846  -2.044293   0.486299
 H   4.975210  -3.114255   0.267340
 H   4.835962  -1.509356  -0.451158
 H   4.166978  -1.824441   1.158654
 C   7.508543  -1.895838   0.159127
 H   7.578413  -2.948957  -0.121568
 H   8.461888  -1.603643   0.605733
 H   7.374189  -1.320663  -0.760240
 C   4.151078   2.645315   3.589165
 C   3.868062   3.266134   2.361517
 C   2.791960   4.151447   2.326599
 H   2.531629   4.645685   1.400217
 C   2.035103   4.400594   3.465721
 H   1.193766   5.081150   3.413999
 C   2.346259   3.780268   4.665291
 H   1.743507   3.979390   5.541767
 C   3.416135   2.887402   4.757031
 C   3.737313   2.217662   6.084545
 H   4.588749   1.553906   5.933683
 C   4.149771   3.254942   7.139474
 H   4.999064   3.853380   6.800624
 H   4.435642   2.755655   8.068700
 H   3.328895   3.938263   7.369184
 C   2.568080   1.355236   6.580375
 H   1.684200   1.961285   6.788887
 H   2.845488   0.841526   7.503767
 H   2.281996   0.602114   5.845185
 C   4.654211   2.925128   1.102850
 H   5.660082   2.628795   1.404953
 C   4.807419   4.107084   0.140192
 H   3.856334   4.386828  -0.317825
 H   5.488332   3.838139  -0.670597
 H   5.212259   4.987607   0.643965
 C   4.017477   1.720915   0.390132
 H   3.944095   0.859998   1.054750
 H   4.611556   1.432315  -0.480374
 H   3.009672   1.965817   0.047969
 C   4.819822  -1.820357   6.726588
 H   4.076729  -1.548187   5.974424
 H   4.617007  -1.239952   7.629785
 H   4.678936  -2.877610   6.964235
 O   1.619197  -1.341520   3.601505
 C   0.234077  -1.458024   1.604423
 C   1.131731  -0.722180   0.609814
 H  -0.809130  -1.371237   1.292440
 H   0.494167  -2.520544   1.601943
 H   2.128587  -0.603377   1.041473
 H   0.741725   0.285205   0.433685
 C   1.259998  -1.456538  -0.724681
 H   0.261690  -1.695170  -1.111935
 H   1.772801  -2.411190  -0.571723
 C   2.020343  -0.652123  -1.773369
 C   0.393957  -1.000296   3.079971
 C  -0.645374  -1.782922   3.909785
 C   0.188842   0.528534   3.157771
 F  -0.955590   0.945977   2.504442
 F   0.081376   0.984619   4.446036
 F  -1.943530  -1.516173   3.514856
 F  -0.584351  -1.488778   5.245318
 H   1.485570   0.293547  -1.953393
 H   3.003761  -0.385379  -1.378569
 N   2.225460  -1.441543  -2.995121
 H   1.330358  -1.697722  -3.400271
 H   2.715377  -0.895526  -3.695825
 H   1.038819   1.041432   2.703438
 H  -0.473580  -2.855807   3.799967

91
NH2_R_9BBN-CO_2CHF2_TS2
 Cu  2.045781  -1.263027   4.364746
 N   3.305812   0.634945   6.250018
 N   4.417968  -1.189756   6.149943
 C   3.248320  -3.439741   7.558993
 H   3.183874  -2.379195   7.805154
 C   3.312593  -0.583206   5.651674
 C   4.388442   0.787414   7.104215
 H   4.550894   1.690326   7.665462
 C   5.089544  -0.368446   7.043577
 H   5.989974  -0.681865   7.541233
 C   4.829451  -2.517479   5.770500
 C   4.281606  -3.609017   6.456358
 C   3.639671  -4.181701   8.843586
 H   2.912519  -3.976588   9.633107
 H   4.623879  -3.868654   9.199984
 H   3.665207  -5.263281   8.694891
 C   4.674196  -4.883849   6.047008
 H   4.261722  -5.753592   6.541571
 C   5.567414  -5.053411   4.999518
 H   5.851403  -6.052274   4.690998
 C   6.084774  -3.951758   4.331517
 H   6.763834  -4.103553   3.502710
 C   5.724302  -2.655944   4.699927
 C   6.221107  -1.456318   3.907295
 H   6.023295  -0.556944   4.491757
 C   5.431646  -1.331698   2.594283
 H   5.598882  -2.202612   1.955980
 H   5.739374  -0.440569   2.041926
 H   4.358914  -1.260711   2.786045
 C   7.730954  -1.498610   3.643480
 H   8.007665  -2.326344   2.987279
 H   8.294958  -1.603767   4.573045
 H   8.051738  -0.575340   3.155079
 C   2.294758   1.630402   6.003109
 C   2.441289   2.470984   4.891452
 C   1.430693   3.404753   4.656292
 H   1.501253   4.064100   3.800818
 C   0.332764   3.495716   5.498827
 H  -0.443483   4.223139   5.294669
 C   0.211105   2.642201   6.588139
 H  -0.660909   2.715558   7.224767
 C   1.186857   1.683644   6.861603
 C   1.002687   0.681728   7.991326
 H   1.975896   0.244736   8.218565
 C   0.482263   1.319162   9.284682
 H   1.109578   2.156564   9.598309
 H   0.478436   0.579349  10.088425
 H  -0.540840   1.685855   9.178434
 C   0.083480  -0.461463   7.529741
 H  -0.912001  -0.084101   7.283441
 H  -0.021787  -1.211359   8.317256
 H   0.481908  -0.955664   6.641766
 C   3.618742   2.358402   3.935342
 H   4.339808   1.661346   4.363158
 C   4.339634   3.699692   3.745798
 H   3.699574   4.438225   3.258417
 H   5.223888   3.565741   3.118122
 H   4.663313   4.115765   4.702570
 C   3.163219   1.776394   2.588877
 H   2.709446   0.791841   2.721315
 H   4.011563   1.668390   1.909573
 H   2.425605   2.423204   2.108480
 C   1.863351  -3.881104   7.061323
 H   1.573580  -3.329801   6.164342
 H   1.106147  -3.709258   7.829956
 H   1.854962  -4.942951   6.806337
 C   0.655400  -1.869451   2.935502
 H   0.326737  -2.383242   3.834973
 O   0.936524  -4.642517   2.893806
 H   1.574934  -2.171196   2.444126
 C  -0.106649  -0.648754   2.457794
 H   0.586711   0.080855   2.026406
 H  -0.795892  -0.917358   1.652448
 C  -0.908783   0.025889   3.574061
 H  -1.609259  -0.701117   4.001936
 H  -0.234417   0.321050   4.387399
 C  -1.688854   1.257518   3.113526
 C   0.164625  -3.907117   2.252674
 H  -2.336283   0.992145   2.272830
 H  -0.987073   2.008993   2.738156
 N  -2.522831   1.892788   4.142237
 H  -3.242233   1.246290   4.451114
 H  -1.956227   2.104480   4.956966
 C  -1.309073  -3.936175   2.679334
 C   0.485194  -3.726716   0.763378
 H  -1.383356  -3.922697   3.768144
 H   1.555824  -3.564736   0.627136
 F  -1.888481  -5.110423   2.237136
 F  -2.081359  -2.923456   2.169789
 F   0.149450  -4.882301   0.082865
 F  -0.200674  -2.714071   0.143045

38
NH2_R_9BBN
 C   0.872725   0.618953   0.110271
 H   1.345602  -0.346487   0.317711
 H   1.040819   0.823102  -0.954928
 C  -0.630573   0.528600   0.373751
 H  -1.094468   1.500700   0.172330
 H  -0.796484   0.334341   1.439529
 C  -1.334288  -0.550877  -0.453268
 H  -1.167642  -0.371916  -1.527952
 H  -0.853003  -1.527643  -0.287487
 B  -2.876283  -0.759287  -0.266493
 C  -3.669681  -1.884260  -1.031949
 C  -3.826667   0.051109   0.691542
 H  -3.031769  -2.457025  -1.715381
 C  -4.201674  -2.876443   0.040766
 C  -4.773928  -1.205789  -1.886339
 C  -4.349481  -0.954352   1.757704
 H  -3.311747   0.852546   1.230608
 C  -4.937591   0.713368  -0.168610
 H  -3.337654  -3.403108   0.464004
 H  -4.816290  -3.646507  -0.439970
 C  -4.994240  -2.232927   1.193085
 C  -5.689401  -0.235374  -1.119268
 H  -5.385415  -1.970751  -2.379222
 H  -4.277428  -0.652921  -2.693258
 H  -5.060876  -0.448905   2.421210
 H  -3.500620  -1.241173   2.390337
 H  -4.466806   1.503539  -0.766094
 H  -5.657560   1.220235   0.484678
 H  -5.098646  -2.963222   2.001881
 H  -6.009721  -2.015686   0.863860
 H  -6.255929   0.362518  -1.840422
 H  -6.434862  -0.800149  -0.560388
 C   1.568311   1.693107   0.939682
 H   1.080344   2.662537   0.751281
 H   1.428919   1.473039   2.002657
 N   3.012740   1.711414   0.671706
 H   3.185524   1.965418  -0.296018
 H   3.473910   2.411207   1.243218

105
NH2_R_9BBN-I3
 Cu  3.718697   0.425392   5.523591
 N   4.761295   2.720889   7.024205
 N   5.867906   0.938018   7.451514
 C   4.965889  -0.830748   9.536205
 H   5.089255   0.246645   9.657370
 C   4.808727   1.396020   6.735862
 C   5.769977   3.084801   7.903224
 H   5.889433   4.096992   8.246248
 C   6.472285   1.959682   8.169503
 H   7.330695   1.786782   8.793716
 C   6.324306  -0.427722   7.416104
 C   5.918586  -1.293461   8.443855
 C   5.242409  -1.468931  10.901502
 H   4.611783  -1.002846  11.662045
 H   6.284775  -1.341148  11.202028
 H   5.017226  -2.537475  10.907804
 C   6.358866  -2.614431   8.377611
 H   6.064502  -3.318319   9.144287
 C   7.163098  -3.047135   7.330260
 H   7.490890  -4.079188   7.295305
 C   7.541107  -2.169451   6.326031
 H   8.158883  -2.524275   5.510857
 C   7.128775  -0.835356   6.344271
 C   7.535158   0.102695   5.217677
 H   7.130252   1.091798   5.431872
 C   6.936875  -0.354128   3.879078
 H   7.321622  -1.333149   3.584864
 H   7.186543   0.355301   3.087390
 H   5.848520  -0.429115   3.932621
 C   9.060701   0.247024   5.125305
 H   9.539929  -0.701753   4.873629
 H   9.484545   0.595703   6.070019
 H   9.325417   0.968291   4.348208
 C   3.810059   3.623255   6.426911
 C   4.170188   4.272558   5.237168
 C   3.211782   5.093064   4.643845
 H   3.441151   5.597280   3.714322
 C   1.955646   5.250225   5.212986
 H   1.219605   5.878493   4.726140
 C   1.631207   4.597052   6.393015
 H   0.642716   4.720126   6.816275
 C   2.555134   3.768870   7.031382
 C   2.177499   3.022530   8.301435
 H   3.083409   2.575600   8.713083
 C   1.604381   3.955087   9.376440
 H   2.290891   4.774744   9.601051
 H   1.427246   3.398424  10.299961
 H   0.650958   4.390480   9.069775
 C   1.206851   1.877129   7.981122
 H   0.273243   2.257949   7.561339
 H   0.966913   1.309650   8.883045
 H   1.637732   1.189243   7.254185
 C   5.523739   4.056383   4.575340
 H   6.184106   3.579317   5.300514
 C   6.189936   5.375182   4.162271
 H   5.638966   5.876713   3.363890
 H   7.199518   5.184176   3.790634
 H   6.263851   6.066408   5.004945
 C   5.398971   3.103804   3.376123
 H   4.999336   2.133929   3.675257
 H   6.377080   2.940094   2.917208
 H   4.732566   3.516530   2.616135
 C   3.512310  -1.078981   9.099926
 H   3.293877  -0.591069   8.149101
 H   2.816309  -0.692770   9.847962
 H   3.323380  -2.147946   8.976302
 F   2.830446  -0.562037   4.173765
 B   1.272598  -0.510563   3.700104
 C   0.578745  -1.636152   4.629895
 C   1.300023  -0.801686   2.111516
 C   0.781837   1.022331   3.881202
 C   0.504981  -1.309224   6.124359
 H   1.125942  -2.581069   4.498187
 H  -0.437969  -1.841914   4.271916
 H   1.641651  -1.826103   1.904802
 C  -0.149811  -0.696517   1.579238
 C   2.292520   0.154831   1.416413
 C  -0.681717   1.091719   3.390248
 H   0.777881   1.327546   4.937059
 C   1.729513   1.996772   3.150179
 H  -0.089078  -0.399954   6.268774
 H   1.510351  -1.068157   6.493646
 H  -0.715594  -1.543361   1.981911
 H  -0.169462  -0.816804   0.487324
 C  -0.897283   0.604896   1.942751
 C   2.043344   1.651955   1.681989
 H   2.300987  -0.012080   0.330274
 H   3.296842  -0.098220   1.772451
 H  -1.070971   2.115613   3.477499
 H  -1.293594   0.478597   4.061727
 H   2.674161   2.015838   3.704190
 H   1.346819   3.024095   3.202528
 H  -1.969856   0.458112   1.771827
 H  -0.601617   1.396950   1.253427
 H   2.923485   2.223137   1.363169
 H   1.228817   2.000609   1.045223
 C  -0.082082  -2.422185   6.994013
 H   0.553572  -3.313674   6.916245
 H  -1.066555  -2.711390   6.611644
 C  -0.219684  -2.031651   8.461400
 H   0.757280  -1.687812   8.831135
 H  -0.903710  -1.181060   8.543582
 N  -0.778470  -3.135722   9.256788
 H  -0.161859  -3.941231   9.213977
 H  -0.849800  -2.874325  10.234532

81
NH2_R_9BBN-I4
 Cu  2.880549  -0.872828   4.261616
 N   4.274833   1.067358   5.953854
 N   5.019015  -0.885433   6.398177
 C   3.339676  -2.517747   8.091237
 H   3.497873  -1.440053   8.145834
 C   4.127159  -0.238698   5.604108
 C   5.235129   1.231231   6.941330
 H   5.486117   2.196955   7.342710
 C   5.706689  -0.005172   7.223218
 H   6.453531  -0.340384   7.920738
 C   5.216380  -2.310134   6.371328
 C   4.429884  -3.109577   7.211626
 C   3.376875  -3.054534   9.527191
 H   2.636182  -2.535171  10.140155
 H   4.358296  -2.906061   9.983817
 H   3.144243  -4.120808   9.570265
 C   4.631448  -4.489175   7.156873
 H   4.037182  -5.141679   7.783469
 C   5.571085  -5.038925   6.295598
 H   5.709686  -6.113169   6.264750
 C   6.323851  -4.222252   5.462886
 H   7.036039  -4.669048   4.781120
 C   6.160929  -2.836602   5.480020
 C   6.924622  -1.952566   4.506483
 H   6.808327  -0.916891   4.827718
 C   6.310889  -2.067501   3.101837
 H   6.412627  -3.084894   2.715446
 H   6.812447  -1.389346   2.407057
 H   5.247052  -1.818920   3.114235
 C   8.428246  -2.252778   4.484350
 H   8.639746  -3.250978   4.094958
 H   8.863779  -2.182792   5.483921
 H   8.943476  -1.536359   3.839826
 C   3.510784   2.128048   5.350786
 C   4.006013   2.730454   4.186309
 C   3.233848   3.736492   3.605108
 H   3.578431   4.217092   2.698370
 C   2.018695   4.113557   4.159094
 H   1.429967   4.891831   3.688242
 C   1.544868   3.485770   5.302373
 H   0.583121   3.772678   5.707891
 C   2.278627   2.473919   5.922108
 C   1.705674   1.730871   7.118624
 H   2.489412   1.094348   7.530400
 C   1.254181   2.677478   8.237885
 H   2.066357   3.335979   8.555004
 H   0.925802   2.102161   9.107048
 H   0.416023   3.304736   7.926255
 C   0.559729   0.811172   6.667631
 H  -0.268491   1.392359   6.254801
 H   0.178410   0.231733   7.512038
 H   0.895106   0.113150   5.897196
 C   5.290332   2.264607   3.518880
 H   5.796412   1.578539   4.198651
 C   6.257539   3.420741   3.235178
 H   5.847782   4.123515   2.506251
 H   7.194996   3.035261   2.826645
 H   6.489196   3.979019   4.145392
 C   4.964378   1.480530   2.237798
 H   4.305558   0.635631   2.450954
 H   5.879238   1.094761   1.781317
 H   4.464311   2.119157   1.505445
 C   1.963407  -2.746643   7.445730
 H   1.926930  -2.332724   6.435338
 H   1.177595  -2.271660   8.038204
 H   1.738972  -3.814273   7.378473
 C   1.535255  -1.227883   2.870120
 C   0.893289   0.087023   2.394456
 H   0.742523  -1.899118   3.234992
 H   1.671906   0.758641   2.011880
 H   0.457207   0.615342   3.251431
 H   1.970067  -1.746714   2.001727
 C  -0.190916  -0.070511   1.320696
 H   0.238566  -0.590570   0.454354
 H  -0.993204  -0.712538   1.699670
 C  -0.791791   1.253815   0.861358
 H  -1.237129   1.764668   1.721235
 H   0.018901   1.903410   0.494286
 N  -1.854387   1.043283  -0.134829
 H  -2.221320   1.931323  -0.461261
 H  -1.475434   0.568705  -0.948600

105
NH2_R_9BBN-TS1
 Cu  3.381066  -0.275515   5.716876
 N   4.882053   1.352049   7.636781
 N   5.627828  -0.647780   7.736951
 C   4.149484  -2.439670   9.473227
 H   4.221527  -1.352763   9.511731
 C   4.701049   0.114503   7.100418
 C   5.894974   1.359749   8.583521
 H   6.175829   2.251847   9.114547
 C   6.368121   0.093768   8.646626
 H   7.146450  -0.346706   9.243923
 C   5.758702  -2.062619   7.515095
 C   5.020379  -2.933674   8.327620
 C   4.651806  -2.979303  10.820430
 H   4.056762  -2.567859  11.639647
 H   5.697284  -2.712588  10.993435
 H   4.573318  -4.068145  10.867133
 C   5.098319  -4.296404   8.039488
 H   4.529752  -4.999767   8.634321
 C   5.871665  -4.759665   6.984875
 H   5.901593  -5.820015   6.764619
 C   6.602727  -3.872582   6.206396
 H   7.198957  -4.250307   5.385798
 C   6.570322  -2.501389   6.460414
 C   7.359354  -1.530243   5.594951
 H   7.360156  -0.560991   6.094989
 C   6.684768  -1.339276   4.229366
 H   6.641711  -2.281148   3.678218
 H   7.239429  -0.616514   3.625982
 H   5.663865  -0.972404   4.344625
 C   8.824546  -1.955927   5.432617
 H   8.917705  -2.882889   4.862691
 H   9.306199  -2.107407   6.401403
 H   9.380787  -1.184616   4.894290
 C   4.063912   2.480055   7.272163
 C   4.475447   3.290365   6.205129
 C   3.612580   4.311335   5.806171
 H   3.882804   4.943678   4.970316
 C   2.402896   4.518169   6.454741
 H   1.738938   5.304198   6.115965
 C   2.034965   3.714951   7.524850
 H   1.085120   3.883138   8.015995
 C   2.856841   2.673856   7.958088
 C   2.414237   1.764915   9.094915
 H   3.251391   1.116625   9.355755
 C   2.048365   2.558968  10.356146
 H   2.869606   3.205989  10.673769
 H   1.818710   1.874707  11.176702
 H   1.168710   3.186941  10.198205
 C   1.257371   0.857682   8.651774
 H   0.378796   1.446584   8.377883
 H   0.970984   0.183540   9.462688
 H   1.529961   0.248196   7.790842
 C   5.786096   3.053637   5.469718
 H   6.378718   2.349929   6.055256
 C   6.613612   4.338770   5.335071
 H   6.123820   5.071230   4.689910
 H   7.587320   4.113394   4.893153
 H   6.782769   4.808150   6.307009
 C   5.536108   2.408853   4.098747
 H   5.016742   1.456100   4.204163
 H   6.482457   2.227317   3.583030
 H   4.923428   3.055675   3.466158
 C   2.670461  -2.783795   9.252376
 H   2.297265  -2.369857   8.316376
 H   2.065590  -2.377197  10.066854
 H   2.512927  -3.864635   9.232871
 F   1.067336  -1.686727   6.406074
 B   1.616840  -2.050972   5.175693
 C   2.824260  -3.090296   5.190071
 C   0.548790  -2.469839   4.072107
 C   2.071497   0.214641   4.287301
 H   3.624739  -2.849427   5.894990
 C   2.186197  -4.413418   5.716039
 C   3.451529  -3.195181   3.786799
 C  -0.102321  -3.742226   4.690533
 H  -0.246927  -1.723987   3.963448
 C   1.160740  -2.727989   2.677798
 H   1.733709  -0.331030   3.412866
 H   1.962683  -4.262778   6.775571
 H   2.929358  -5.218608   5.672853
 C   0.895276  -4.873844   5.006186
 C   2.467928  -3.546850   2.659075
 H   4.268052  -3.927041   3.792301
 H   3.908565  -2.226622   3.561227
 H  -0.879178  -4.127361   4.019059
 H  -0.610393  -3.446954   5.613882
 H   1.358919  -1.761356   2.206885
 H   0.422454  -3.222588   2.034203
 H   0.397517  -5.619955   5.635042
 H   1.149019  -5.395398   4.083375
 H   2.964800  -3.394358   1.694909
 H   2.239556  -4.612146   2.701119
 H   2.837750   0.896332   3.876005
 C   0.932687   1.064756   4.860428
 H   0.131262   0.410876   5.217289
 H   1.281710   1.606205   5.744191
 C   0.359142   2.090351   3.877366
 H  -0.001218   1.572462   2.979105
 H   1.154490   2.768112   3.549832
 C  -0.774627   2.918060   4.472207
 H  -1.584199   2.240812   4.785585
 H  -0.413834   3.417639   5.376600
 N  -1.225558   3.958736   3.534222
 H  -1.560119   3.528534   2.677261
 H  -2.009129   4.473691   3.922530

91
NO2_R_9BBN-CO_2CF3_I5
 Cu  3.249791  -0.455115   3.500660
 N   5.242478   1.682704   3.604542
 N   6.176606  -0.244377   3.610835
 C   6.156188  -1.587925   6.169613
 H   6.253777  -0.519441   5.974687
 C   4.960700   0.354419   3.543922
 C   6.607181   1.905755   3.717559
 H   7.019535   2.896767   3.783744
 C   7.198003   0.688807   3.716806
 H   8.231276   0.398651   3.784626
 C   6.355281  -1.673256   3.621399
 C   6.371502  -2.330661   4.859709
 C   7.200830  -1.949503   7.232645
 H   7.062897  -1.326914   8.119909
 H   8.217055  -1.792876   6.863471
 H   7.115144  -2.991031   7.549688
 C   6.522683  -3.717407   4.845815
 H   6.530754  -4.263882   5.780009
 C   6.643057  -4.410071   3.648819
 H   6.753334  -5.487852   3.659423
 C   6.608079  -3.732369   2.438240
 H   6.681898  -4.289606   1.513240
 C   6.461190  -2.345319   2.396599
 C   6.349333  -1.621256   1.064283
 H   6.407928  -0.549028   1.254746
 C   4.978942  -1.898867   0.425667
 H   4.855026  -2.963769   0.215256
 H   4.879361  -1.359493  -0.517943
 H   4.170558  -1.594377   1.093976
 C   7.490652  -1.974528   0.102509
 H   7.457916  -3.022955  -0.201084
 H   8.466223  -1.786436   0.556764
 H   7.416321  -1.371132  -0.805277
 C   4.228371   2.706562   3.581112
 C   3.964089   3.353486   2.363021
 C   2.949231   4.308228   2.352861
 H   2.707985   4.827243   1.435081
 C   2.229355   4.596963   3.505903
 H   1.437053   5.335260   3.474245
 C   2.513273   3.941199   4.692730
 H   1.938269   4.170480   5.580679
 C   3.522937   2.978767   4.759665
 C   3.806054   2.265576   6.072909
 H   4.622542   1.561974   5.910244
 C   4.264374   3.252442   7.156373
 H   5.144575   3.815190   6.836105
 H   4.520237   2.715486   8.073233
 H   3.478665   3.970836   7.401280
 C   2.588796   1.453393   6.538376
 H   1.734906   2.100859   6.749202
 H   2.826253   0.905311   7.453005
 H   2.276334   0.730307   5.783443
 C   4.699649   2.965972   1.087636
 H   5.696938   2.620263   1.365187
 C   4.885857   4.128471   0.107707
 H   3.937912   4.450997  -0.328463
 H   5.530484   3.817166  -0.717414
 H   5.347898   4.992507   0.590255
 C   3.981525   1.789712   0.405346
 H   3.887878   0.939540   1.080501
 H   4.534591   1.468434  -0.480927
 H   2.975914   2.084957   0.096933
 C   4.729583  -1.829563   6.687809
 H   3.981495  -1.539177   5.947543
 H   4.549285  -1.251879   7.597582
 H   4.571993  -2.885423   6.920586
 O   1.594621  -1.278758   3.664623
 C   0.245241  -1.513715   1.646735
 C   1.077621  -0.706734   0.650958
 H  -0.801725  -1.519547   1.336252
 H   0.594597  -2.547110   1.647832
 H   2.051774  -0.480705   1.087616
 H   0.596987   0.252859   0.446240
 C   1.283304  -1.470610  -0.657850
 H   0.326005  -1.786857  -1.077003
 H   1.872579  -2.372023  -0.466702
 C   2.011719  -0.599288  -1.674267
 C   0.372541  -1.060693   3.129183
 C  -0.642780  -1.921112   3.956881
 C  -0.046593   0.446671   3.261167
 H   1.391846   0.233339  -2.005405
 H   2.962384  -0.236333  -1.298894
 N   2.329331  -1.391522  -2.918058
 O   1.385658  -1.790113  -3.586427
 O   3.507249  -1.604165  -3.178788
 F  -0.548169  -1.712161   5.280641
 F  -0.415554  -3.237045   3.752635
 F  -1.936876  -1.692445   3.611277
 F  -1.191362   0.741090   2.596679
 F  -0.221541   0.837239   4.539316
 F   0.911773   1.251969   2.746253

91
NO2_R_9BBN-CO_2CF3_TS2
 Cu  2.195270  -1.205397   4.374897
 N   3.320588   0.610842   6.390115
 N   4.593713  -1.092559   6.152504
 C   3.955787  -3.474630   7.643397
 H   4.026777  -2.476604   8.079055
 C   3.440672  -0.546525   5.693576
 C   4.379889   0.788176   7.266998
 H   4.457375   1.651440   7.903606
 C   5.187394  -0.287301   7.114250
 H   6.111421  -0.556376   7.594307
 C   5.120533  -2.344823   5.673417
 C   4.840108  -3.509558   6.405115
 C   4.387442  -4.466602   8.728789
 H   3.799294  -4.303344   9.634690
 H   5.442697  -4.349164   8.985535
 H   4.226103  -5.502877   8.424589
 C   5.340932  -4.711553   5.907019
 H   5.144516  -5.634964   6.434835
 C   6.076738  -4.745439   4.729088
 H   6.450774  -5.691581   4.356705
 C   6.325023  -3.579164   4.021434
 H   6.886578  -3.624776   3.097034
 C   5.849194  -2.348204   4.477374
 C   6.089136  -1.086029   3.663221
 H   5.714630  -0.235333   4.233101
 C   5.300087  -1.136039   2.345814
 H   5.641801  -1.956615   1.710794
 H   5.422089  -0.204466   1.788724
 H   4.233031  -1.283623   2.531188
 C   7.581823  -0.837490   3.409150
 H   8.025533  -1.623796   2.794629
 H   8.141166  -0.788918   4.346252
 H   7.722312   0.109905   2.882848
 C   2.236643   1.537414   6.184113
 C   2.411779   2.560932   5.241218
 C   1.339256   3.425407   5.025250
 H   1.422177   4.213771   4.290141
 C   0.142677   3.262072   5.710478
 H  -0.686650   3.926752   5.505861
 C  -0.005898   2.229423   6.624958
 H  -0.953018   2.101982   7.133119
 C   1.038250   1.339694   6.883142
 C   0.834243   0.176217   7.841368
 H   1.789821  -0.334142   7.967958
 C   0.379369   0.644067   9.230201
 H   1.079104   1.365989   9.657748
 H   0.313775  -0.207336   9.911964
 H  -0.606283   1.113076   9.195440
 C  -0.153346  -0.839621   7.246205
 H  -1.138763  -0.393050   7.096083
 H  -0.271073  -1.700680   7.907274
 H   0.194475  -1.206695   6.279417
 C   3.678932   2.679197   4.408034
 H   4.443557   2.045278   4.858193
 C   4.236638   4.107042   4.375660
 H   3.558177   4.797811   3.871086
 H   5.186141   4.128374   3.835254
 H   4.412405   4.487560   5.384353
 C   3.424753   2.148360   2.987587
 H   3.067857   1.116020   3.011418
 H   4.343858   2.174073   2.397463
 H   2.675303   2.754866   2.473779
 C   2.486701  -3.700328   7.247900
 H   2.154465  -2.970781   6.508042
 H   1.836222  -3.616647   8.121746
 H   2.346467  -4.692300   6.812965
 C   0.728494  -1.781306   3.054808
 H   0.191823  -1.839728   3.995341
 O   0.022161  -4.358420   4.048662
 H   1.402732  -2.570335   2.746367
 C   0.367265  -0.680672   2.080764
 H   1.245236  -0.415700   1.482262
 H  -0.392779  -1.012402   1.366209
 C  -0.152721   0.571633   2.795238
 H  -1.000641   0.314257   3.432042
 H   0.625447   0.981340   3.444166
 C  -0.585808   1.630227   1.788401
 C  -0.505368  -3.712881   3.148290
 C  -1.896075  -3.075438   3.425012
 C  -0.291829  -4.197570   1.688220
 F  -1.922614  -2.523299   4.652006
 F  -2.273986  -2.125812   2.545929
 F  -2.854280  -4.033924   3.399670
 F  -1.008976  -5.329272   1.475991
 F  -0.664541  -3.319489   0.736109
 F   0.999279  -4.505784   1.474823
 H   0.216644   1.913877   1.112861
 H  -1.461400   1.310364   1.224362
 N  -0.998156   2.896332   2.496550
 O  -0.313906   3.899147   2.329152
 O  -1.984436   2.843192   3.217133

91
NO2_R_9BBN-CO_2CH2F_I5
 Cu  3.245603  -0.504636   3.500672
 N   5.213293   1.659705   3.611740
 N   6.172212  -0.254244   3.622864
 C   6.171568  -1.614145   6.172719
 H   6.247684  -0.542725   5.984403
 C   4.947270   0.326786   3.552829
 C   6.574655   1.901576   3.728469
 H   6.974056   2.897816   3.795708
 C   7.181108   0.692563   3.730294
 H   8.218007   0.416239   3.800796
 C   6.373784  -1.679516   3.624926
 C   6.405777  -2.344118   4.858996
 C   7.219335  -1.960535   7.237679
 H   7.063901  -1.347852   8.128998
 H   8.233523  -1.778820   6.874293
 H   7.155400  -3.006083   7.546570
 C   6.587878  -3.726919   4.836426
 H   6.608327  -4.279017   5.767162
 C   6.722286  -4.409352   3.634969
 H   6.857071  -5.484404   3.638788
 C   6.667870  -3.725529   2.428690
 H   6.750605  -4.275405   1.499941
 C   6.488573  -2.342021   2.395931
 C   6.354317  -1.613849   1.067908
 H   6.363879  -0.541373   1.265982
 C   5.002426  -1.945940   0.416422
 H   4.924427  -3.013592   0.198456
 H   4.889847  -1.406272  -0.525691
 H   4.175862  -1.679705   1.078679
 C   7.518326  -1.910592   0.114147
 H   7.537135  -2.959169  -0.190167
 H   8.480525  -1.677583   0.576225
 H   7.422824  -1.309899  -0.793563
 C   4.182342   2.664659   3.588305
 C   3.903738   3.305870   2.370066
 C   2.861188   4.230918   2.358335
 H   2.609967   4.747041   1.441419
 C   2.129633   4.496531   3.510340
 H   1.316276   5.211646   3.477677
 C   2.432559   3.851686   4.698890
 H   1.850070   4.064007   5.585967
 C   3.471366   2.920864   4.767533
 C   3.787873   2.228051   6.084008
 H   4.618975   1.543196   5.916469
 C   4.238498   3.240210   7.147499
 H   5.100418   3.819676   6.807651
 H   4.520065   2.721431   8.067302
 H   3.438937   3.942590   7.394476
 C   2.600274   1.390830   6.579117
 H   1.737312   2.019679   6.808041
 H   2.873836   0.853358   7.490208
 H   2.285159   0.660884   5.832381
 C   4.660818   2.947675   1.098290
 H   5.665051   2.629924   1.383585
 C   4.821646   4.122948   0.129074
 H   3.868614   4.420343  -0.314081
 H   5.483209   3.837700  -0.691976
 H   5.252628   4.996716   0.622658
 C   3.986836   1.755290   0.399434
 H   3.903810   0.899492   1.069180
 H   4.562513   1.452419  -0.478740
 H   2.979718   2.025546   0.072801
 C   4.747799  -1.888115   6.683074
 H   3.997150  -1.608985   5.940962
 H   4.552046  -1.319580   7.595517
 H   4.611606  -2.948528   6.908859
 O   1.618962  -1.348789   3.614345
 C   0.206975  -1.450233   1.642250
 C   1.084119  -0.695699   0.643659
 H  -0.842834  -1.378536   1.336941
 H   0.470993  -2.509019   1.633362
 H   2.070662  -0.538804   1.085461
 H   0.667245   0.297475   0.444655
 C   1.248771  -1.450906  -0.675888
 H   0.276425  -1.707034  -1.101436
 H   1.783068  -2.387483  -0.492587
 C   2.031317  -0.612864  -1.679919
 C   0.378530  -0.994966   3.119183
 C  -0.701733  -1.674276   3.973862
 C   0.122800   0.518261   3.191581
 H   1.461648   0.257031  -2.006553
 H   2.998054  -0.306718  -1.294875
 N   2.314328  -1.403735  -2.932945
 H   0.963260   1.054773   2.748942
 H  -0.500051  -1.491113   5.028233
 H  -0.810147   0.810292   2.700886
 H  -1.708209  -1.331760   3.715400
 O   1.353687  -1.767269  -3.597450
 O   3.483110  -1.647558  -3.207310
 F   0.026338   0.955884   4.531771
 F  -0.688477  -3.070104   3.780974

91
NO2_R_9BBN-CO_2CH2F_TS2
 Cu  2.185713  -0.999484   4.312462
 N   3.475422   0.875222   6.191846
 N   4.517567  -0.994467   6.140555
 C   3.244589  -3.189159   7.554110
 H   3.210769  -2.124799   7.788843
 C   3.447449  -0.352105   5.614296
 C   4.551303   1.000890   7.058314
 H   4.741275   1.906120   7.607019
 C   5.206930  -0.182938   7.029309
 H   6.087419  -0.521140   7.545945
 C   4.887567  -2.341784   5.783376
 C   4.293392  -3.405747   6.474506
 C   3.579499  -3.929928   8.855164
 H   2.843643  -3.688958   9.626207
 H   4.566250  -3.649119   9.230319
 H   3.568786  -5.013419   8.719618
 C   4.651907  -4.697558   6.088497
 H   4.206186  -5.547637   6.588552
 C   5.550765  -4.909813   5.053654
 H   5.803475  -5.921078   4.759196
 C   6.107878  -3.835024   4.375433
 H   6.782795  -4.019419   3.550031
 C   5.786462  -2.523652   4.723296
 C   6.326792  -1.354078   3.914702
 H   6.128589  -0.435087   4.468304
 C   5.579657  -1.253058   2.575431
 H   5.747874  -2.142304   1.964459
 H   5.917521  -0.380379   2.011064
 H   4.502245  -1.168169   2.729975
 C   7.843207  -1.429795   3.699168
 H   8.125051  -2.284865   3.081363
 H   8.377247  -1.511425   4.648701
 H   8.195027  -0.529889   3.188838
 C   2.505726   1.900447   5.901238
 C   2.672875   2.666342   4.740135
 C   1.694280   3.621761   4.457669
 H   1.787347   4.232658   3.568842
 C   0.602574   3.794516   5.294652
 H  -0.154261   4.529375   5.052799
 C   0.460667   3.014856   6.436126
 H  -0.410811   3.150504   7.061017
 C   1.410024   2.048893   6.766948
 C   1.222922   1.139753   7.973307
 H   2.207700   0.786637   8.283908
 C   0.599868   1.852340   9.178973
 H   1.146283   2.762147   9.437247
 H   0.616151   1.191124  10.048363
 H  -0.442758   2.121725   8.999601
 C   0.391899  -0.095018   7.583498
 H  -0.613236   0.198976   7.276276
 H   0.305806  -0.779160   8.431050
 H   0.853409  -0.639121   6.757710
 C   3.844252   2.472385   3.789395
 H   4.497986   1.703669   4.201551
 C   4.678660   3.753032   3.648712
 H   4.100691   4.562732   3.197589
 H   5.547300   3.571003   3.011316
 H   5.038460   4.100073   4.620017
 C   3.358876   1.970346   2.421751
 H   2.787337   1.044625   2.524027
 H   4.204938   1.769248   1.761447
 H   2.717784   2.706553   1.931404
 C   1.856111  -3.588413   7.030287
 H   1.606508  -3.039324   6.119573
 H   1.085840  -3.380165   7.776239
 H   1.818033  -4.653022   6.789500
 C   0.736389  -1.640490   2.865888
 H   0.672945  -2.260182   3.765538
 O   2.039227  -3.879688   2.135196
 H   1.721913  -1.406108   2.452586
 C  -0.370031  -0.624969   2.655933
 H  -0.104575   0.025571   1.817392
 H  -1.286488  -1.145882   2.350128
 C  -0.707254   0.239266   3.882692
 H  -0.907373  -0.404863   4.739341
 H   0.146360   0.870986   4.144031
 C  -1.924168   1.116888   3.622908
 C   0.933352  -3.384031   1.802430
 C  -0.342966  -4.045309   2.322295
 C   0.796637  -2.744864   0.420914
 F  -0.607999  -5.243528   1.615150
 F   0.779934  -3.738449  -0.589076
 H   1.665630  -2.114769   0.224006
 H  -0.202617  -4.323872   3.368027
 H  -0.127218  -2.173959   0.307446
 H  -1.229300  -3.418594   2.205065
 H  -1.763886   1.837839   2.825956
 H  -2.807907   0.515216   3.403763
 N  -2.302955   1.928065   4.840079
 O  -2.481686   3.129989   4.696065
 O  -2.418079   1.333938   5.903951

91
NO2_R_9BBN-CO_2CH3_I5
 Cu  3.242270  -0.512457   3.484934
 N   5.210504   1.658921   3.608328
 N   6.163099  -0.258094   3.617700
 C   6.159367  -1.611250   6.170396
 H   6.231579  -0.540333   5.978057
 C   4.938796   0.326555   3.547296
 C   6.573199   1.895910   3.725486
 H   6.976033   2.890776   3.792683
 C   7.175341   0.685086   3.726476
 H   8.211304   0.405250   3.796999
 C   6.361383  -1.683637   3.622926
 C   6.394165  -2.344947   4.858873
 C   7.209583  -1.950232   7.235283
 H   7.052492  -1.336013   8.125307
 H   8.222578  -1.764949   6.870372
 H   7.150708  -2.995340   7.546765
 C   6.576872  -3.727665   4.840881
 H   6.598475  -4.276615   5.773508
 C   6.710776  -4.413967   3.641511
 H   6.846624  -5.488908   3.648563
 C   6.654580  -3.733866   2.433301
 H   6.736501  -4.286425   1.506038
 C   6.474773  -2.350444   2.396129
 C   6.340006  -1.627637   1.065292
 H   6.337949  -0.554689   1.260423
 C   4.994976  -1.974531   0.407480
 H   4.930038  -3.042647   0.187212
 H   4.879965  -1.434945  -0.534495
 H   4.162359  -1.718513   1.066112
 C   7.512521  -1.916300   0.119362
 H   7.544631  -2.966403  -0.178791
 H   8.469659  -1.670046   0.585191
 H   7.415155  -1.321732  -0.792191
 C   4.188571   2.672508   3.582779
 C   3.919115   3.317574   2.364557
 C   2.892901   4.260645   2.352815
 H   2.648469   4.778367   1.435057
 C   2.168807   4.542189   3.505265
 H   1.369654   5.273151   3.472853
 C   2.461434   3.892492   4.693823
 H   1.886827   4.120011   5.582616
 C   3.481758   2.941389   4.761533
 C   3.780059   2.237865   6.076779
 H   4.612032   1.552692   5.915215
 C   4.215166   3.237387   7.158180
 H   5.080174   3.821763   6.835363
 H   4.486870   2.707846   8.074784
 H   3.412467   3.936220   7.404863
 C   2.583341   1.396754   6.543489
 H   1.710394   2.023148   6.742540
 H   2.830133   0.865629   7.465743
 H   2.302733   0.656307   5.792124
 C   4.667894   2.945357   1.092114
 H   5.666628   2.609759   1.376333
 C   4.848740   4.116975   0.121938
 H   3.900747   4.431486  -0.320118
 H   5.503563   3.818739  -0.699938
 H   5.296843   4.983065   0.613979
 C   3.970764   1.764997   0.395657
 H   3.872772   0.911569   1.066611
 H   4.539721   1.451379  -0.483192
 H   2.967827   2.052353   0.071209
 C   4.736856  -1.888015   6.682835
 H   3.985610  -1.618631   5.937695
 H   4.538578  -1.313472   7.591123
 H   4.606188  -2.947350   6.917184
 O   1.640709  -1.393056   3.582885
 C   0.192841  -1.441446   1.647050
 C   1.071559  -0.698035   0.643342
 H  -0.858416  -1.340812   1.353356
 H   0.434510  -2.508393   1.617228
 H   2.061846  -0.554430   1.081966
 H   0.664383   0.300716   0.456073
 C   1.223287  -1.445622  -0.682105
 H   0.247107  -1.689748  -1.106497
 H   1.750654  -2.388354  -0.509428
 C   2.009451  -0.606470  -1.683029
 C   0.381016  -0.999003   3.124614
 C  -0.672796  -1.723044   3.978731
 C   0.181119   0.521935   3.266157
 H   1.443118   0.267331  -2.004438
 H   2.977530  -0.307108  -1.295733
 N   2.289465  -1.392486  -2.939305
 H   0.969827   1.062551   2.738000
 H  -0.553127  -2.804260   3.877183
 H   0.244753   0.803323   4.319348
 H  -0.526222  -1.468133   5.030733
 H  -0.786885   0.854071   2.876950
 H  -1.695352  -1.456627   3.693715
 O   1.328969  -1.730334  -3.617841
 O   3.455648  -1.662119  -3.201961

91
NO2_R_9BBN-CO_2CH3_TS2
 Cu  2.198233  -1.016911   4.319453
 N   3.473507   0.865736   6.199381
 N   4.526897  -0.997150   6.164592
 C   3.281036  -3.186522   7.604078
 H   3.246229  -2.121238   7.834276
 C   3.451336  -0.367491   5.632505
 C   4.549164   1.006505   7.063861
 H   4.733861   1.917991   7.603943
 C   5.212195  -0.173055   7.045392
 H   6.095372  -0.500680   7.564239
 C   4.909590  -2.343484   5.819830
 C   4.330677  -3.405902   6.525923
 C   3.614435  -3.921395   8.908739
 H   2.878892  -3.674660   9.678275
 H   4.601734  -3.640990   9.282895
 H   3.600824  -5.005662   8.779352
 C   4.704597  -4.697940   6.155526
 H   4.271886  -5.547214   6.668327
 C   5.603760  -4.911601   5.120933
 H   5.869704  -5.923238   4.839289
 C   6.145753  -3.838503   4.427910
 H   6.821464  -4.024406   3.603445
 C   5.808925  -2.526915   4.760491
 C   6.336896  -1.359869   3.940097
 H   6.127163  -0.438016   4.484529
 C   5.591813  -1.279389   2.598389
 H   5.769771  -2.172154   1.995402
 H   5.922522  -0.408257   2.027230
 H   4.513198  -1.205358   2.747898
 C   7.854838  -1.420596   3.729683
 H   8.148000  -2.278154   3.120537
 H   8.387362  -1.487553   4.681320
 H   8.197892  -0.521505   3.211947
 C   2.500947   1.884859   5.898074
 C   2.668523   2.643000   4.732043
 C   1.687231   3.592819   4.440210
 H   1.779249   4.196216   3.546133
 C   0.592538   3.767275   5.272708
 H  -0.167795   4.495555   5.022358
 C   0.450764   2.995998   6.419856
 H  -0.423379   3.132369   7.040797
 C   1.402831   2.036243   6.760145
 C   1.217826   1.136070   7.973535
 H   2.204577   0.795751   8.292350
 C   0.581500   1.853534   9.169269
 H   1.117271   2.771385   9.421610
 H   0.599957   1.200883  10.045150
 H  -0.462873   2.110481   8.981860
 C   0.401273  -0.110554   7.591019
 H  -0.606641   0.170409   7.280862
 H   0.321621  -0.789793   8.443250
 H   0.868950  -0.654714   6.768941
 C   3.844944   2.449071   3.787502
 H   4.489534   1.671403   4.197115
 C   4.689169   3.725509   3.667421
 H   4.117753   4.545388   3.226273
 H   5.558439   3.546374   3.029928
 H   5.048527   4.056785   4.644477
 C   3.368513   1.963938   2.410888
 H   2.785876   1.044248   2.498850
 H   4.219992   1.758865   1.758672
 H   2.741877   2.711341   1.918741
 C   1.893555  -3.588349   7.079679
 H   1.644099  -3.042236   6.167306
 H   1.122392  -3.378522   7.824337
 H   1.857416  -4.654132   6.843102
 C   0.803417  -1.619654   2.812229
 H   0.754598  -2.316107   3.653268
 O   2.092845  -3.725048   1.915339
 H   1.778808  -1.312440   2.423822
 C  -0.347602  -0.649265   2.650025
 H  -0.140247   0.007088   1.799361
 H  -1.248793  -1.214683   2.380065
 C  -0.684061   0.212861   3.879156
 H  -0.836396  -0.429354   4.746954
 H   0.150333   0.880556   4.110802
 C  -1.943588   1.038442   3.642330
 C   0.985308  -3.188866   1.601918
 C  -0.290228  -3.975307   1.938886
 C   0.894211  -2.502149   0.230345
 H  -1.835778   1.745898   2.824759
 H  -2.807834   0.396222   3.466369
 H  -1.207946  -3.387777   1.849295
 H  -0.217781  -4.380036   2.950003
 H  -0.366888  -4.822755   1.248086
 H  -0.016275  -1.910868   0.101042
 H   1.764734  -1.861465   0.076974
 H   0.910110  -3.275047  -0.546807
 N  -2.309875   1.861263   4.852968
 O  -2.470955   3.066110   4.705001
 O  -2.426446   1.275055   5.921912

91
NO2_R_9BBN-CO_2CHF2_I5
 Cu  3.259037  -0.506401   3.512911
 N   5.178761   1.692607   3.615390
 N   6.183200  -0.198340   3.622377
 C   6.232413  -1.551184   6.174361
 H   6.289273  -0.478800   5.984447
 C   4.946086   0.354181   3.556096
 C   6.533936   1.966763   3.728192
 H   6.910186   2.972023   3.794521
 C   7.169258   0.772300   3.727437
 H   8.212679   0.520993   3.795304
 C   6.416229  -1.618978   3.625400
 C   6.473615  -2.279259   4.860882
 C   7.289439  -1.877598   7.236387
 H   7.125911  -1.266356   8.127172
 H   8.299133  -1.678706   6.869543
 H   7.244665  -2.923540   7.547144
 C   6.685594  -3.657818   4.839889
 H   6.726432  -4.206904   5.771706
 C   6.823765  -4.340173   3.638764
 H   6.982693  -5.411913   3.643922
 C   6.742520  -3.661057   2.431314
 H   6.828767  -4.211476   1.503182
 C   6.532622  -2.281853   2.396723
 C   6.368133  -1.560819   1.068131
 H   6.358108  -0.487629   1.262642
 C   5.016196  -1.922951   0.432602
 H   4.955838  -2.993743   0.224722
 H   4.884872  -1.394851  -0.513318
 H   4.191073  -1.665814   1.100530
 C   7.526472  -1.836702   0.101284
 H   7.562514  -2.885378  -0.200911
 H   8.489170  -1.583406   0.551377
 H   7.408026  -1.240413  -0.806563
 C   4.119009   2.667706   3.587304
 C   3.824192   3.295887   2.365977
 C   2.745790   4.178808   2.345377
 H   2.479247   4.681367   1.425268
 C   1.997304   4.418420   3.492209
 H   1.155622   5.099416   3.452357
 C   2.319214   3.790240   4.684767
 H   1.724161   3.983131   5.567871
 C   3.392407   2.899839   4.762308
 C   3.728183   2.225168   6.083618
 H   4.579986   1.564706   5.921523
 C   4.147878   3.259473   7.138658
 H   4.991314   3.862552   6.793574
 H   4.445407   2.757091   8.062460
 H   3.326931   3.938692   7.380097
 C   2.566893   1.356799   6.587662
 H   1.683175   1.959276   6.807642
 H   2.855330   0.840897   7.506366
 H   2.276493   0.604471   5.853348
 C   4.602521   2.966766   1.099084
 H   5.613851   2.679104   1.390733
 C   4.734777   4.151705   0.137199
 H   3.776758   4.422755  -0.311765
 H   5.411209   3.891383  -0.679988
 H   5.134901   5.035241   0.639184
 C   3.972014   1.757492   0.388845
 H   3.912785   0.895352   1.053384
 H   4.563138   1.477512  -0.486651
 H   2.959287   1.997591   0.055858
 C   4.815195  -1.849200   6.689594
 H   4.057207  -1.585037   5.949470
 H   4.611292  -1.282448   7.601203
 H   4.698107  -2.911320   6.917746
 O   1.623273  -1.347010   3.644485
 C   0.242935  -1.530230   1.654450
 C   1.097106  -0.762998   0.645586
 H  -0.804928  -1.504703   1.342384
 H   0.552831  -2.575831   1.675064
 H   2.073164  -0.548309   1.087607
 H   0.633011   0.200418   0.412727
 C   1.309962  -1.551581  -0.647297
 H   0.354735  -1.869763  -1.069551
 H   1.889979  -2.453075  -0.430959
 C   2.055956  -0.705045  -1.672524
 C   0.398440  -1.040299   3.122769
 C  -0.714797  -1.727237   3.950821
 C   0.160870   0.486357   3.166185
 H   1.438310   0.112597  -2.042806
 H   2.994405  -0.323636  -1.284868
 N   2.410276  -1.529788  -2.884481
 O   1.486858  -1.947221  -3.569443
 O   3.595533  -1.748734  -3.103843
 F  -0.525193  -1.555780   5.294300
 F  -0.697273  -3.088938   3.731592
 F  -1.032191   0.836099   2.548437
 F   0.076067   0.967854   4.445989
 H  -1.717635  -1.369666   3.704282
 H   0.970840   1.023004   2.670079

91
NO2_R_9BBN-CO_2CHF2_TS2
 Cu  2.255619  -1.008218   4.266228
 N   3.479160   0.865564   6.187629
 N   4.567739  -0.976558   6.137854
 C   3.302100  -3.215048   7.487189
 H   3.233214  -2.153639   7.727290
 C   3.493428  -0.354849   5.594095
 C   4.531101   1.006249   7.081024
 H   4.685614   1.908550   7.645422
 C   5.216471  -0.160296   7.053020
 H   6.092638  -0.483275   7.586521
 C   4.977774  -2.310025   5.776782
 C   4.385910  -3.395423   6.435770
 C   3.623436  -3.955616   8.791850
 H   2.862956  -3.736999   9.545409
 H   4.593497  -3.653314   9.193022
 H   3.642033  -5.038238   8.650062
 C   4.787055  -4.674411   6.047868
 H   4.345630  -5.539845   6.524845
 C   5.727092  -4.854045   5.043837
 H   6.017124  -5.855929   4.751293
 C   6.282563  -3.758523   4.396856
 H   6.995110  -3.917624   3.598164
 C   5.916404  -2.459084   4.745954
 C   6.453100  -1.265611   3.970297
 H   6.230229  -0.361710   4.538757
 C   5.724710  -1.148466   2.621694
 H   5.923182  -2.020688   1.994467
 H   6.054772  -0.258021   2.081155
 H   4.643621  -1.082866   2.762553
 C   7.973434  -1.311358   3.776575
 H   8.280059  -2.147774   3.145067
 H   8.494348  -1.404071   4.732271
 H   8.317066  -0.394756   3.291163
 C   2.488304   1.870658   5.896830
 C   2.654415   2.660415   4.751602
 C   1.659510   3.599148   4.471307
 H   1.751613   4.226542   3.593963
 C   0.554189   3.736523   5.297158
 H  -0.213392   4.461438   5.058426
 C   0.412504   2.932608   6.421425
 H  -0.470206   3.038188   7.036505
 C   1.375599   1.978047   6.746572
 C   1.178340   1.032658   7.922702
 H   2.159454   0.666315   8.229121
 C   0.549256   1.709167   9.146026
 H   1.099590   2.606102   9.438841
 H   0.553436   1.019154   9.992852
 H  -0.489883   1.991849   8.967083
 C   0.345840  -0.185101   7.484814
 H  -0.653553   0.122040   7.171324
 H   0.245240  -0.893844   8.310344
 H   0.815178  -0.706080   6.648355
 C   3.840777   2.505319   3.812515
 H   4.521742   1.768092   4.238288
 C   4.625145   3.815983   3.663173
 H   4.021510   4.596734   3.195094
 H   5.506889   3.659531   3.037088
 H   4.961039   4.189538   4.633195
 C   3.384616   1.969642   2.447250
 H   2.861897   1.016118   2.555702
 H   4.241512   1.809852   1.789445
 H   2.706523   2.668706   1.952440
 C   1.938958  -3.647389   6.924550
 H   1.697213  -3.096023   6.013181
 H   1.145266  -3.466575   7.652888
 H   1.935176  -4.710375   6.673733
 C   0.817351  -1.561782   2.856772
 H   0.616973  -2.188786   3.722797
 O   1.495377  -4.199024   2.366890
 H   1.732324  -1.686159   2.287678
 C  -0.106647  -0.397115   2.565234
 H   0.427808   0.358727   1.981611
 H  -0.943534  -0.724306   1.942535
 C  -0.671620   0.250255   3.836582
 H  -1.099667  -0.519087   4.480126
 H   0.128367   0.735640   4.401647
 C  -1.740978   1.273774   3.502553
 C   0.517979  -3.534854   1.976429
 C  -0.830986  -3.878932   2.626921
 C   0.520203  -3.124318   0.498221
 F  -1.345090  -5.017002   2.040698
 F   0.314097  -4.240533  -0.287115
 H   1.486330  -2.700338   0.220503
 H  -0.683380  -4.089171   3.688107
 H  -1.375540   2.084888   2.878028
 H  -2.605235   0.812346   3.020680
 N  -2.307995   1.944192   4.736160
 O  -2.600263   3.129833   4.650413
 O  -2.463260   1.266427   5.742191
 F  -1.805415  -2.918313   2.500784
 F  -0.469630  -2.236652   0.155667

38
NO2_R_9BBN
 C   0.841689   0.701821   0.076279
 H   1.342311  -0.246163   0.295677
 H   0.996380   0.914864  -0.983771
 C  -0.654398   0.579580   0.372555
 H  -1.142290   1.537873   0.165165
 H  -0.800005   0.390231   1.441339
 C  -1.332553  -0.526619  -0.439283
 H  -1.172476  -0.356923  -1.515695
 H  -0.831914  -1.490327  -0.258861
 B  -2.871458  -0.760418  -0.243961
 C  -3.645484  -1.899426  -1.005563
 C  -3.834008   0.046952   0.702886
 H  -2.996069  -2.473755  -1.676551
 C  -4.189461  -2.885980   0.065979
 C  -4.740102  -1.229913  -1.880702
 C  -4.367479  -0.953703   1.768029
 H  -3.331077   0.854929   1.243966
 C  -4.936073   0.699475  -0.177645
 H  -3.329974  -3.407554   0.504523
 H  -4.794728  -3.660739  -0.418642
 C  -5.000052  -2.237779   1.202758
 C  -5.670232  -0.258664  -1.132739
 H  -5.340801  -2.000972  -2.376841
 H  -4.234485  -0.680483  -2.684235
 H  -5.089283  -0.446515   2.418578
 H  -3.526311  -1.233695   2.414007
 H  -4.460841   1.488340  -0.773333
 H  -5.666637   1.206652   0.463195
 H  -5.113246  -2.963082   2.014715
 H  -6.011519  -2.026026   0.858267
 H  -6.228526   0.332539  -1.865518
 H  -6.421273  -0.822818  -0.580979
 C   1.483488   1.809726   0.904119
 H   1.063306   2.785067   0.660944
 H   1.416289   1.622458   1.972483
 N   2.956171   1.912126   0.587768
 O   3.756274   1.590035   1.456281
 O   3.260788   2.294459  -0.534252

105
NO2_R_9BBN-I3
 Cu  3.742149   0.458076   5.501947
 N   4.785346   2.732481   7.018787
 N   5.876696   0.942669   7.457636
 C   4.930577  -0.816281   9.532832
 H   5.065504   0.259722   9.653973
 C   4.828362   1.407693   6.731672
 C   5.788482   3.090976   7.906213
 H   5.911179   4.102501   8.250058
 C   6.480715   1.961102   8.180213
 H   7.331661   1.783050   8.813162
 C   6.319092  -0.428234   7.428778
 C   5.885839  -1.290833   8.447806
 C   5.189295  -1.457541  10.900228
 H   4.559407  -0.983377  11.656340
 H   6.231179  -1.342596  11.207369
 H   4.949445  -2.522646  10.905213
 C   6.303827  -2.619040   8.381364
 H   5.985408  -3.321270   9.139869
 C   7.115338  -3.060544   7.343400
 H   7.425020  -4.098118   7.307930
 C   7.524280  -2.184513   6.349716
 H   8.149232  -2.545747   5.542896
 C   7.133849  -0.843914   6.368001
 C   7.573799   0.093941   5.253993
 H   7.187877   1.089881   5.472296
 C   6.981965  -0.338480   3.904407
 H   7.347937  -1.323798   3.607224
 H   7.257568   0.371264   3.121525
 H   5.891595  -0.389050   3.944185
 C   9.103101   0.205570   5.180425
 H   9.564165  -0.750968   4.924333
 H   9.523475   0.534955   6.133525
 H   9.392828   0.928622   4.414006
 C   3.838318   3.637379   6.418612
 C   4.195498   4.272709   5.220831
 C   3.244606   5.105441   4.632223
 H   3.473853   5.600846   3.697863
 C   1.996513   5.284954   5.211685
 H   1.266507   5.923757   4.729553
 C   1.671011   4.637893   6.395024
 H   0.686774   4.774588   6.824022
 C   2.587699   3.798483   7.028833
 C   2.204474   3.052041   8.297356
 H   3.105499   2.592715   8.705744
 C   1.642239   3.984839   9.377615
 H   2.337986   4.795709   9.605074
 H   1.460568   3.425935  10.298869
 H   0.693342   4.432325   9.074367
 C   1.220927   1.918476   7.971496
 H   0.291365   2.312009   7.554365
 H   0.975677   1.350817   8.872336
 H   1.645224   1.230947   7.239725
 C   5.534011   4.026601   4.540235
 H   6.184581   3.508181   5.245509
 C   6.240403   5.332190   4.152587
 H   5.691831   5.876961   3.381270
 H   7.235089   5.116736   3.755089
 H   6.355493   5.994333   5.013785
 C   5.359789   3.109955   3.319164
 H   4.919898   2.151022   3.597659
 H   6.326122   2.914866   2.848002
 H   4.706540   3.569297   2.574532
 C   3.477574  -1.049455   9.086889
 H   3.274597  -0.563898   8.130919
 H   2.783766  -0.648654   9.830072
 H   3.277024  -2.117191   8.972748
 F   2.833941  -0.493701   4.142461
 B   1.272453  -0.486663   3.694809
 C   0.640781  -1.659969   4.613968
 C   1.282231  -0.744383   2.101411
 C   0.721403   1.018806   3.919845
 C   0.553198  -1.333888   6.106648
 H   1.246425  -2.567140   4.479504
 H  -0.362098  -1.923637   4.256903
 H   1.662031  -1.748958   1.866521
 C  -0.179227  -0.687065   1.594573
 C   2.223575   0.267454   1.412677
 C  -0.752572   1.035049   3.454934
 H   0.723397   1.301887   4.981803
 C   1.612645   2.049107   3.194456
 H  -0.126167  -0.488016   6.256698
 H   1.533027  -0.999987   6.468959
 H  -0.703785  -1.565357   1.985905
 H  -0.211673  -0.783728   0.500874
 C  -0.972305   0.574143   1.999832
 C   1.918001   1.747165   1.714783
 H   2.220297   0.124198   0.323388
 H   3.243222   0.047839   1.746421
 H  -1.184575   2.038098   3.574503
 H  -1.325955   0.379192   4.120502
 H   2.563611   2.103191   3.734643
 H   1.183095   3.056032   3.272128
 H  -2.040723   0.388303   1.842042
 H  -0.719936   1.393448   1.325520
 H   2.769205   2.360388   1.396166
 H   1.080643   2.075558   1.097340
 C   0.091940  -2.507063   6.974933
 H   0.831762  -3.310716   6.933517
 H  -0.851664  -2.906628   6.593864
 C  -0.097428  -2.069187   8.425829
 H   0.816921  -1.650342   8.836600
 H  -0.925910  -1.373021   8.532839
 N  -0.429318  -3.259132   9.286767
 O   0.506470  -3.924762   9.715353
 O  -1.610722  -3.518295   9.477098

81
NO2_R_9BBN-I4
 Cu  2.890961  -0.887548   4.254999
 N   4.268485   1.064681   5.945093
 N   5.015087  -0.884250   6.403065
 C   3.338096  -2.514340   8.100436
 H   3.496344  -1.436605   8.154964
 C   4.126236  -0.243446   5.601678
 C   5.223596   1.235775   6.936401
 H   5.470496   2.204053   7.334118
 C   5.696483   0.001810   7.226817
 H   6.440726  -0.328187   7.929540
 C   5.216824  -2.308691   6.382452
 C   4.430832  -3.106943   7.224407
 C   3.370341  -3.050130   9.536844
 H   2.628323  -2.529573  10.147144
 H   4.350492  -2.902247   9.996259
 H   3.136531  -4.116098   9.580106
 C   4.635691  -4.486202   7.174539
 H   4.042207  -5.138069   7.802478
 C   5.578092  -5.036602   6.316614
 H   5.719391  -6.110572   6.289760
 C   6.330561  -4.221029   5.482642
 H   7.045399  -4.668353   4.804013
 C   6.164455  -2.835669   5.494792
 C   6.929580  -1.953524   4.520642
 H   6.805387  -0.916383   4.834108
 C   6.326663  -2.081188   3.112483
 H   6.435953  -3.100557   2.733609
 H   6.829754  -1.405425   2.416571
 H   5.261564  -1.837698   3.115643
 C   8.434972  -2.245588   4.511240
 H   8.654505  -3.245745   4.131550
 H   8.862976  -2.165164   5.513242
 H   8.950830  -1.531558   3.864614
 C   3.506694   2.120338   5.330439
 C   4.008388   2.715513   4.164902
 C   3.238568   3.716864   3.572121
 H   3.589678   4.193842   2.665952
 C   2.019800   4.096627   4.116611
 H   1.435016   4.874086   3.639352
 C   1.539713   3.475943   5.261420
 H   0.576991   3.767179   5.661565
 C   2.270942   2.469093   5.892471
 C   1.693071   1.735199   7.092315
 H   2.476996   1.107006   7.516245
 C   1.227869   2.690386   8.198487
 H   2.033608   3.357325   8.514114
 H   0.897496   2.121906   9.071285
 H   0.387710   3.308863   7.874962
 C   0.555244   0.804896   6.642385
 H  -0.272723   1.377946   6.217592
 H   0.170015   0.232584   7.489728
 H   0.900493   0.099821   5.882698
 C   5.298444   2.248432   3.509568
 H   5.800304   1.566276   4.196282
 C   6.265965   3.404783   3.227870
 H   5.861467   4.102954   2.491661
 H   7.207415   3.018617   2.829519
 H   6.488930   3.968135   4.137057
 C   4.983739   1.457971   2.229584
 H   4.326441   0.611605   2.441979
 H   5.902599   1.072605   1.781223
 H   4.487972   2.092228   1.490484
 C   1.963751  -2.743545   7.450844
 H   1.930407  -2.329786   6.440278
 H   1.175955  -2.268776   8.040829
 H   1.739830  -3.811200   7.382930
 C   1.554792  -1.248545   2.854222
 C   0.919586   0.068942   2.387223
 H   0.762149  -1.921417   3.214089
 H   1.696739   0.745951   2.013854
 H   0.466013   0.587106   3.240157
 H   1.999554  -1.760072   1.987680
 C  -0.147943  -0.098398   1.294515
 H   0.292687  -0.585148   0.420463
 H  -0.952171  -0.741534   1.661811
 C  -0.731367   1.251720   0.879264
 H  -1.230545   1.745600   1.709965
 H   0.026957   1.898451   0.443107
 N  -1.778503   1.056577  -0.183946
 O  -2.936705   0.887183   0.179837
 O  -1.406935   1.031410  -1.351668

105
NO2_R_9BBN-TS1
 Cu  3.350656  -0.320415   5.705035
 N   4.825641   1.349919   7.602622
 N   5.604535  -0.636209   7.728007
 C   4.104275  -2.416738   9.456413
 H   4.161246  -1.328444   9.477852
 C   4.666510   0.102737   7.081209
 C   5.836736   1.385859   8.550622
 H   6.101966   2.288834   9.071212
 C   6.330054   0.128593   8.630242
 H   7.114336  -0.291751   9.234214
 C   5.754434  -2.052983   7.529849
 C   5.003756  -2.918616   8.336563
 C   4.588962  -2.926722  10.821628
 H   3.973570  -2.509844  11.622854
 H   5.627338  -2.642545  11.008747
 H   4.524545  -4.015620  10.885295
 C   5.099664  -4.284581   8.069418
 H   4.522793  -4.984494   8.660328
 C   5.902813  -4.755586   7.041044
 H   5.947115  -5.818593   6.836547
 C   6.647450  -3.873386   6.269484
 H   7.268358  -4.258469   5.471032
 C   6.597846  -2.499214   6.503450
 C   7.399067  -1.530486   5.646279
 H   7.413887  -0.566662   6.156920
 C   6.722412  -1.316551   4.284898
 H   6.666753  -2.252327   3.724624
 H   7.283436  -0.593857   3.687320
 H   5.706369  -0.939418   4.407706
 C   8.858318  -1.970871   5.473151
 H   8.939995  -2.887307   4.884935
 H   9.340399  -2.146036   6.437663
 H   9.422090  -1.196021   4.948052
 C   3.983210   2.457158   7.228985
 C   4.372173   3.263506   6.150305
 C   3.483107   4.257571   5.740292
 H   3.735830   4.885864   4.895827
 C   2.271220   4.446462   6.390863
 H   1.584939   5.206914   6.039210
 C   1.928821   3.651170   7.475747
 H   0.981330   3.810011   7.975007
 C   2.776277   2.635003   7.919881
 C   2.363729   1.737431   9.077257
 H   3.217209   1.112682   9.342034
 C   1.992875   2.547309  10.327007
 H   2.802382   3.218890  10.622579
 H   1.788027   1.874029  11.162987
 H   1.097482   3.152081  10.167077
 C   1.223222   0.795676   8.665075
 H   0.329661   1.359265   8.385722
 H   0.956715   0.136287   9.494464
 H   1.501533   0.169898   7.817399
 C   5.688452   3.052327   5.416981
 H   6.298376   2.369221   6.009172
 C   6.482490   4.357254   5.270910
 H   5.973816   5.071059   4.619545
 H   7.461645   4.153133   4.830842
 H   6.639322   4.839416   6.238568
 C   5.456985   2.389519   4.051441
 H   4.965234   1.423212   4.164393
 H   6.408109   2.230243   3.537433
 H   4.827746   3.014505   3.413037
 C   2.634348  -2.784852   9.214798
 H   2.271390  -2.390108   8.266521
 H   2.009489  -2.375042  10.012239
 H   2.491975  -3.867814   9.208487
 F   0.991494  -1.720308   6.343501
 B   1.592919  -2.087327   5.138261
 C   2.816715  -3.105922   5.208376
 C   0.579642  -2.529725   3.993937
 C   2.033531   0.177772   4.278011
 H   3.585362  -2.849779   5.943132
 C   2.177711  -4.434898   5.719028
 C   3.503281  -3.213556   3.832993
 C  -0.074020  -3.812360   4.588213
 H  -0.225569  -1.800256   3.848380
 C   1.256498  -2.776940   2.627919
 H   1.711580  -0.342013   3.382349
 H   1.903933  -4.278869   6.765851
 H   2.936073  -5.226774   5.716871
 C   0.928705  -4.923513   4.955936
 C   2.571906  -3.581042   2.666918
 H   4.325762  -3.936945   3.878613
 H   3.961322  -2.242342   3.619887
 H  -0.811928  -4.214837   3.884038
 H  -0.629444  -3.522888   5.485893
 H   1.465539  -1.806734   2.168640
 H   0.553629  -3.277372   1.950465
 H   0.416714  -5.673995   5.567773
 H   1.232707  -5.446867   4.049621
 H   3.106732  -3.426437   1.723708
 H   2.353567  -4.648512   2.703520
 H   2.801345   0.877890   3.903757
 C   0.884232   0.998972   4.867236
 H   0.038786   0.343570   5.094253
 H   1.184084   1.436412   5.822104
 C   0.423501   2.143231   3.955833
 H   0.088363   1.755412   2.990852
 H   1.265953   2.815610   3.771972
 C  -0.707496   2.934169   4.611780
 H  -1.629092   2.357968   4.660310
 H  -0.418805   3.291186   5.596883
 N  -1.016156   4.160823   3.796636
 O  -1.751778   4.030336   2.826949
 O  -0.476950   5.214087   4.121541

90
OH_R_9BBN-CO_2CF3_I5
 Cu  3.254912  -0.457380   3.497003
 N   5.274857   1.647803   3.621683
 N   6.186207  -0.290231   3.644534
 C   6.183796  -1.613990   6.210790
 H   6.319162  -0.550140   6.012904
 C   4.978354   0.322668   3.562336
 C   6.640883   1.855534   3.747093
 H   7.064231   2.841849   3.813759
 C   7.217450   0.631770   3.755732
 H   8.246608   0.329955   3.834274
 C   6.350327  -1.720665   3.662313
 C   6.385246  -2.368849   4.905561
 C   7.202172  -2.004590   7.288457
 H   7.076492  -1.369986   8.168954
 H   8.227666  -1.887850   6.930294
 H   7.075040  -3.039381   7.613460
 C   6.532063  -3.755878   4.900364
 H   6.554213  -4.295237   5.838395
 C   6.629571  -4.458577   3.706754
 H   6.737916  -5.536493   3.724171
 C   6.571523  -3.790749   2.492019
 H   6.624466  -4.355230   1.569836
 C   6.426462  -2.403469   2.441636
 C   6.287061  -1.693638   1.104419
 H   6.296886  -0.618723   1.287034
 C   4.932990  -2.035537   0.462915
 H   4.861692  -3.102841   0.240892
 H   4.802782  -1.490150  -0.473599
 H   4.108505  -1.778962   1.131358
 C   7.448850  -2.004328   0.152234
 H   7.472050  -3.059339  -0.129280
 H   8.411571  -1.756885   0.605631
 H   7.347196  -1.422645  -0.767163
 C   4.270848   2.681345   3.586186
 C   4.029059   3.332727   2.365867
 C   3.020589   4.294061   2.343027
 H   2.795195   4.815102   1.422371
 C   2.285831   4.585267   3.485852
 H   1.498377   5.328239   3.443879
 C   2.547945   3.925300   4.675377
 H   1.961085   4.156082   5.555189
 C   3.549507   2.955580   4.754869
 C   3.807094   2.237454   6.070831
 H   4.614166   1.521125   5.916879
 C   4.269228   3.217378   7.159015
 H   5.162330   3.765194   6.848635
 H   4.505360   2.677170   8.079321
 H   3.492695   3.949032   7.393857
 C   2.572618   1.444369   6.523814
 H   1.727539   2.105223   6.728307
 H   2.793062   0.891418   7.439809
 H   2.254920   0.727426   5.765207
 C   4.779207   2.942681   1.100014
 H   5.768430   2.585014   1.391039
 C   4.992786   4.108235   0.129173
 H   4.055199   4.442207  -0.320365
 H   5.646702   3.794052  -0.687513
 H   5.456116   4.965274   0.623096
 C   4.058623   1.777825   0.401410
 H   3.947515   0.924379   1.070093
 H   4.618660   1.455312  -0.479669
 H   3.060046   2.081654   0.080306
 C   4.743268  -1.805999   6.712161
 H   4.014445  -1.496432   5.960568
 H   4.570063  -1.217658   7.616503
 H   4.549461  -2.855188   6.947996
 O   1.576325  -1.231438   3.652101
 C   0.268324  -1.429826   1.599662
 C   1.135302  -0.645290   0.615911
 H  -0.773325  -1.410044   1.270913
 H   0.591925  -2.471700   1.603971
 H   2.121417  -0.477824   1.053167
 H   0.704010   0.342789   0.437877
 C   1.300357  -1.381748  -0.714316
 H   0.315046  -1.652094  -1.114215
 H   1.846567  -2.316586  -0.556340
 C   2.043730  -0.550230  -1.750290
 C   0.373161  -0.983777   3.085309
 C  -0.681362  -1.820145   3.888180
 C  -0.013416   0.533044   3.212616
 F  -1.130779   0.858269   2.515928
 F  -0.220196   0.921110   4.488104
 F   0.977757   1.319276   2.733866
 F  -1.962436  -1.553135   3.519946
 F  -0.488685  -3.141381   3.680203
 F  -0.607536  -1.623286   5.215511
 H   1.484123   0.370262  -1.965285
 H   3.019747  -0.253092  -1.366485
 O   2.312104  -1.267980  -2.960844
 H   1.468959  -1.564917  -3.323529

90
OH_R_9BBN-CO_2CF3_TS2
 Cu  2.182493  -1.191619   4.390333
 N   3.320852   0.598537   6.416305
 N   4.598094  -1.098541   6.158538
 C   3.975525  -3.492049   7.637199
 H   4.044607  -2.496764   8.079445
 C   3.439569  -0.553767   5.710583
 C   4.385023   0.773971   7.287393
 H   4.463396   1.632645   7.930070
 C   5.195430  -0.297382   7.121787
 H   6.123697  -0.566266   7.593689
 C   5.128220  -2.345672   5.670166
 C   4.857273  -3.515765   6.396963
 C   4.411528  -4.490063   8.715229
 H   3.824128  -4.334373   9.622975
 H   5.466855  -4.371580   8.971406
 H   4.252489  -5.524728   8.404315
 C   5.363791  -4.712381   5.891730
 H   5.174360  -5.639403   6.415787
 C   6.096230  -4.736339   4.711429
 H   6.474867  -5.678447   4.333412
 C   6.334905  -3.565238   4.008544
 H   6.893411  -3.602912   3.081937
 C   5.852856  -2.339431   4.471862
 C   6.081187  -1.072414   3.662276
 H   5.702281  -0.226987   4.236995
 C   5.287395  -1.123343   2.347846
 H   5.634772  -1.937208   1.707193
 H   5.397972  -0.187738   1.795114
 H   4.222819  -1.282262   2.537133
 C   7.571217  -0.812227   3.404470
 H   8.018737  -1.593439   2.786126
 H   8.133163  -0.762540   4.340025
 H   7.703254   0.137765   2.880588
 C   2.225866   1.515428   6.226954
 C   2.374743   2.537727   5.277774
 C   1.283753   3.378296   5.064691
 H   1.343497   4.156306   4.315777
 C   0.099816   3.201568   5.766959
 H  -0.743519   3.850726   5.568130
 C  -0.020117   2.177101   6.693506
 H  -0.958325   2.038076   7.215152
 C   1.039349   1.302168   6.940229
 C   0.859927   0.133775   7.897252
 H   1.822121  -0.367244   8.009467
 C   0.418460   0.591232   9.293803
 H   1.116998   1.317450   9.716191
 H   0.368800  -0.263697   9.972589
 H  -0.571830   1.051413   9.273755
 C  -0.124810  -0.889272   7.309607
 H  -1.117025  -0.452331   7.177336
 H  -0.223446  -1.755884   7.966603
 H   0.211951  -1.245447   6.334796
 C   3.635250   2.677442   4.437386
 H   4.413871   2.059911   4.886691
 C   4.165384   4.115930   4.402086
 H   3.471783   4.792960   3.899136
 H   5.112557   4.155582   3.858469
 H   4.336855   4.501333   5.409735
 C   3.389239   2.139517   3.018552
 H   3.057346   1.099610   3.043614
 H   4.305598   2.188656   2.425367
 H   2.620488   2.722802   2.506894
 C   2.506658  -3.718846   7.241684
 H   2.171970  -2.985637   6.506825
 H   1.856706  -3.642880   8.116607
 H   2.368724  -4.708408   6.800486
 C   0.730364  -1.745715   3.057281
 H   0.152124  -1.751843   3.974965
 O  -0.102663  -4.251832   4.163672
 H   1.357362  -2.587562   2.790634
 C   0.436548  -0.675510   2.026782
 H   1.351850  -0.443908   1.470313
 H  -0.280012  -1.032344   1.279484
 C  -0.112694   0.611381   2.650703
 H  -1.025025   0.389160   3.210979
 H   0.605576   1.016152   3.368793
 C  -0.419842   1.666683   1.607345
 C  -0.586141  -3.641978   3.214992
 C  -1.958978  -2.943604   3.414727
 C  -0.351677  -4.211451   1.790054
 F  -2.004648  -2.329354   4.611069
 F  -2.275732  -2.031890   2.475615
 F  -2.950692  -3.870676   3.407850
 F  -1.113911  -5.321632   1.614354
 F  -0.656835  -3.370799   0.782864
 F   0.929124  -4.588811   1.633322
 H   0.485235   1.889820   1.025106
 H  -1.178224   1.289169   0.909357
 O  -0.891706   2.853253   2.264501
 H  -1.186025   3.472140   1.587085

90
OH_R_9BBN-CO_2CH2F_I5
 Cu  3.273574  -0.557762   3.498494
 N   5.177966   1.640473   3.637351
 N   6.204271  -0.238618   3.671083
 C   6.279983  -1.555000   6.238432
 H   6.347998  -0.485033   6.038865
 C   4.961262   0.298461   3.582891
 C   6.528278   1.931677   3.765151
 H   6.892394   2.941661   3.827200
 C   7.177598   0.744987   3.780891
 H   8.223068   0.506861   3.863356
 C   6.456559  -1.655589   3.691089
 C   6.533016  -2.297993   4.935386
 C   7.316188  -1.877801   7.321410
 H   7.143240  -1.254556   8.202051
 H   8.333301  -1.691379   6.968986
 H   7.258203  -2.919428   7.644286
 C   6.769322  -3.672542   4.933188
 H   6.825715  -4.207475   5.872370
 C   6.912933  -4.369627   3.740857
 H   7.092041  -5.438065   3.760180
 C   6.810925  -3.709377   2.524927
 H   6.900639  -4.270892   1.603739
 C   6.575296  -2.334621   2.471694
 C   6.387859  -1.638516   1.133047
 H   6.328940  -0.564751   1.313365
 C   5.057575  -2.068804   0.494910
 H   5.054690  -3.139090   0.275648
 H   4.891732  -1.535373  -0.443019
 H   4.217990  -1.864012   1.162542
 C   7.565702  -1.875669   0.179394
 H   7.656162  -2.927559  -0.100095
 H   8.511465  -1.565793   0.630209
 H   7.424995  -1.303606  -0.740881
 C   4.105292   2.600653   3.584201
 C   3.815781   3.209217   2.352084
 C   2.717005   4.065700   2.304619
 H   2.448123   4.543780   1.372400
 C   1.948596   4.305903   3.437223
 H   1.091020   4.964826   3.375210
 C   2.270520   3.704208   4.643497
 H   1.663236   3.902050   5.517509
 C   3.358024   2.834352   4.745905
 C   3.683480   2.177233   6.078842
 H   4.548283   1.529130   5.937228
 C   4.065711   3.225221   7.134163
 H   4.904610   3.839778   6.798910
 H   4.355620   2.735156   8.067037
 H   3.229639   3.892760   7.355492
 C   2.527834   1.292477   6.567507
 H   1.626895   1.881049   6.756197
 H   2.800453   0.794854   7.501026
 H   2.280628   0.522073   5.834640
 C   4.621727   2.887500   1.101025
 H   5.630368   2.611852   1.413173
 C   4.760372   4.075547   0.143422
 H   3.808896   4.337244  -0.324224
 H   5.454879   3.822610  -0.660885
 H   5.141930   4.962664   0.653928
 C   4.017741   1.672290   0.379474
 H   3.957639   0.808773   1.041876
 H   4.624812   1.399926  -0.487179
 H   3.007686   1.895806   0.030487
 C   4.851570  -1.836793   6.732396
 H   4.110799  -1.576884   5.973433
 H   4.635370  -1.257130   7.633187
 H   4.724273  -2.895466   6.971594
 O   1.614519  -1.357119   3.579466
 C   0.225967  -1.370073   1.571130
 C   1.167802  -0.693860   0.578120
 H  -0.811204  -1.205579   1.266554
 H   0.402354  -2.450417   1.563482
 H   2.176740  -0.674344   0.997651
 H   0.865671   0.348604   0.437644
 C   1.214169  -1.397120  -0.778749
 H   0.195075  -1.519707  -1.166768
 H   1.632882  -2.401571  -0.661886
 C   2.044960  -0.637438  -1.803085
 C   0.409462  -0.920070   3.035029
 C  -0.652945  -1.588714   3.914079
 C   0.348731   0.608877   3.168642
 F  -0.781591   1.178038   2.535985
 F  -1.976337  -1.288855   3.513228
 H   1.612759   0.358295  -1.972117
 H   3.060806  -0.491950  -1.433501
 O   2.188272  -1.336258  -3.046770
 H   1.303943  -1.518399  -3.386457
 H   0.313848   0.898188   4.220037
 H  -0.542967  -1.257295   4.948311
 H   1.230748   1.054808   2.705128
 H  -0.534581  -2.672325   3.861208

90
OH_R_9BBN-CO_2CH2F_TS2
 Cu  2.255062  -1.034809   4.296908
 N   3.491611   0.812944   6.210076
 N   4.643358  -0.987062   6.076844
 C   3.346456  -3.313109   7.258808
 H   3.173912  -2.256701   7.465705
 C   3.539249  -0.383722   5.573388
 C   4.547356   0.956569   7.097870
 H   4.677091   1.841375   7.695133
 C   5.271487  -0.184055   7.018317
 H   6.163565  -0.496918   7.531063
 C   5.090385  -2.298353   5.676986
 C   4.483258  -3.420253   6.254754
 C   3.695941  -3.984456   8.594122
 H   2.882364  -3.845228   9.310490
 H   4.605503  -3.562586   9.028822
 H   3.849503  -5.059324   8.475606
 C   4.933446  -4.675001   5.839254
 H   4.479283  -5.566428   6.252030
 C   5.937843  -4.795245   4.892232
 H   6.267942  -5.778534   4.579612
 C   6.511348  -3.663133   4.326134
 H   7.280881  -3.778927   3.574904
 C   6.095815  -2.386832   4.700910
 C   6.642868  -1.144523   4.012444
 H   6.528893  -0.300760   4.695123
 C   5.808502  -0.834285   2.757733
 H   5.893995  -1.642468   2.027213
 H   6.151263   0.089849   2.285719
 H   4.750951  -0.720643   3.002945
 C   8.132416  -1.240150   3.666289
 H   8.325314  -1.975221   2.882088
 H   8.731518  -1.510956   4.538437
 H   8.490819  -0.276012   3.298034
 C   2.445151   1.775460   5.978490
 C   2.558387   2.635768   4.879069
 C   1.503026   3.519778   4.645923
 H   1.551100   4.194858   3.800872
 C   0.386360   3.529842   5.467052
 H  -0.434924   4.201764   5.254686
 C   0.298008   2.657910   6.543499
 H  -0.597257   2.657265   7.149984
 C   1.324772   1.758482   6.824385
 C   1.181235   0.739920   7.945629
 H   2.171325   0.342697   8.173386
 C   0.634264   1.349889   9.241865
 H   1.229477   2.207111   9.564366
 H   0.653494   0.605115  10.040853
 H  -0.400587   1.680799   9.133380
 C   0.309289  -0.438887   7.481779
 H  -0.702818  -0.105023   7.242205
 H   0.242643  -1.197268   8.265377
 H   0.723514  -0.912679   6.589915
 C   3.744317   2.595956   3.927742
 H   4.481777   1.900281   4.328647
 C   4.428859   3.963552   3.804241
 H   3.766507   4.709333   3.359175
 H   5.314162   3.887176   3.168367
 H   4.745793   4.337911   4.780276
 C   3.312640   2.063505   2.552956
 H   2.879953   1.063727   2.637387
 H   4.166975   2.004568   1.875173
 H   2.564056   2.713881   2.094750
 C   2.048588  -3.887231   6.670168
 H   1.808025  -3.448017   5.700028
 H   1.210424  -3.708404   7.347825
 H   2.126042  -4.964683   6.510883
 C   0.721254  -1.615668   2.952377
 H   0.527145  -1.935071   3.981122
 O   0.974021  -4.281358   3.135136
 H   1.692895  -1.845955   2.508099
 C  -0.021169  -0.380637   2.466221
 H   0.665488   0.324170   1.985854
 H  -0.741160  -0.662646   1.685462
 C  -0.782711   0.337021   3.585101
 H  -1.437130  -0.375491   4.096203
 H  -0.076450   0.709527   4.332598
 C  -1.627536   1.490081   3.081563
 C   0.191792  -3.528990   2.496040
 C  -1.257346  -3.411565   2.968696
 C   0.376798  -3.404467   0.984338
 F  -1.999606  -4.567395   2.617884
 F  -0.109689  -4.560143   0.322941
 H  -0.983472   2.260737   2.636519
 H  -2.312262   1.134334   2.300613
 O  -2.369743   2.031925   4.184060
 H  -2.978962   2.694545   3.839999
 H   1.442733  -3.342118   0.759407
 H  -1.273950  -3.350503   4.058005
 H  -0.159648  -2.556422   0.554599
 H  -1.784864  -2.564515   2.526071

90
OH_R_9BBN-CO_2CH3_I5
 Cu  3.268708  -0.540276   3.483741
 N   5.173844   1.685826   3.620077
 N   6.180427  -0.203223   3.650802
 C   6.223533  -1.518315   6.220586
 H   6.274438  -0.448602   6.015128
 C   4.940303   0.345767   3.566770
 C   6.528370   1.962281   3.744483
 H   6.902684   2.968546   3.806352
 C   7.164736   0.769311   3.758535
 H   8.207747   0.519835   3.838496
 C   6.421319  -1.621744   3.674521
 C   6.481653  -2.263469   4.919916
 C   7.272693  -1.820741   7.297303
 H   7.095608  -1.198539   8.177972
 H   8.284145  -1.618150   6.937302
 H   7.234356  -2.862700   7.622232
 C   6.711345  -3.639161   4.921716
 H   6.754740  -4.173164   5.862230
 C   6.864324  -4.338240   3.731882
 H   7.037423  -5.407641   3.754124
 C   6.778368  -3.678643   2.514280
 H   6.874221  -4.241624   1.594573
 C   6.549818  -2.302989   2.457365
 C   6.378871  -1.607198   1.116455
 H   6.318931  -0.533403   1.296289
 C   5.055061  -2.035579   0.463953
 H   5.053994  -3.105421   0.242320
 H   4.898925  -1.500290  -0.474723
 H   4.210205  -1.832107   1.124839
 C   7.567589  -1.846044   0.176815
 H   7.660972  -2.898549  -0.099688
 H   8.508316  -1.535683   0.637924
 H   7.437722  -1.275645  -0.746170
 C   4.124041   2.670161   3.582305
 C   3.849221   3.306283   2.360482
 C   2.797410   4.220533   2.337558
 H   2.547196   4.729318   1.416417
 C   2.054499   4.483437   3.482367
 H   1.235596   5.191760   3.440859
 C   2.353054   3.843459   4.674691
 H   1.763554   4.055928   5.557452
 C   3.398170   2.920594   4.753624
 C   3.701622   2.226690   6.072886
 H   4.551777   1.562071   5.920340
 C   4.102028   3.238273   7.156488
 H   4.955537   3.843056   6.840656
 H   4.377959   2.717003   8.076619
 H   3.280320   3.917821   7.394400
 C   2.521993   1.356810   6.530272
 H   1.631804   1.961287   6.720489
 H   2.773550   0.833178   7.455527
 H   2.266707   0.608675   5.777518
 C   4.620674   2.953593   1.096123
 H   5.627998   2.654010   1.390585
 C   4.769889   4.126573   0.122110
 H   3.815920   4.404327  -0.331487
 H   5.442908   3.847455  -0.691721
 H   5.181865   5.010758   0.613807
 C   3.969982   1.747497   0.399103
 H   3.895174   0.893090   1.071711
 H   4.554702   1.449297  -0.474391
 H   2.960613   1.996475   0.064463
 C   4.803021  -1.818372   6.725928
 H   4.052476  -1.572709   5.971919
 H   4.586169  -1.237756   7.626098
 H   4.692491  -2.877566   6.971186
 O   1.693995  -1.469046   3.555254
 C   0.288148  -1.540374   1.585931
 C   1.164587  -0.778466   0.593994
 H  -0.760802  -1.460474   1.275541
 H   0.551019  -2.602566   1.554518
 H   2.159200  -0.651722   1.028285
 H   0.763589   0.228774   0.440092
 C   1.303180  -1.482929  -0.756419
 H   0.308544  -1.718066  -1.157397
 H   1.824332  -2.436149  -0.623752
 C   2.062490  -0.648930  -1.777923
 C   0.434943  -1.103365   3.068944
 C  -0.618492  -1.857016   3.898259
 C   0.194208   0.411242   3.215520
 H   1.527072   0.291797  -1.967184
 H   3.049377  -0.388052  -1.394503
 O   2.303081  -1.341186  -3.010979
 H   1.451444  -1.637731  -3.353408
 H   0.229512   0.688035   4.271392
 H  -0.499579  -1.604870   4.954576
 H   0.978647   0.974248   2.705070
 H  -0.471225  -2.934579   3.793401
 H  -0.773825   0.721313   2.808324
 H  -1.641344  -1.613562   3.593913

90
OH_R_9BBN-CO_2CH3_TS2
 Cu  2.267257  -1.027670   4.296312
 N   3.510105   0.819549   6.206582
 N   4.668229  -0.974419   6.059822
 C   3.325390  -3.309514   7.174114
 H   3.099760  -2.254677   7.329620
 C   3.561409  -0.372091   5.560271
 C   4.563794   0.959785   7.097688
 H   4.687951   1.839934   7.702998
 C   5.292077  -0.177461   7.009648
 H   6.184712  -0.491904   7.520503
 C   5.117850  -2.282519   5.654762
 C   4.490082  -3.408136   6.201793
 C   3.682274  -3.904802   8.543429
 H   2.846761  -3.784568   9.237802
 H   4.556922  -3.413271   8.977026
 H   3.900445  -4.972770   8.469439
 C   4.954623  -4.660166   5.792866
 H   4.488271  -5.554217   6.186049
 C   5.988223  -4.773929   4.877250
 H   6.329788  -5.755052   4.569778
 C   6.575307  -3.637768   4.332902
 H   7.363699  -3.748713   3.600693
 C   6.147561  -2.364434   4.703299
 C   6.698332  -1.116490   4.027750
 H   6.589830  -0.280285   4.720491
 C   5.857917  -0.791817   2.779999
 H   5.949191  -1.588788   2.037897
 H   6.193645   0.141813   2.321495
 H   4.800069  -0.690448   3.028562
 C   8.185546  -1.211854   3.672699
 H   8.371850  -1.940102   2.880516
 H   8.788792  -1.492187   4.539118
 H   8.542781  -0.244946   3.310666
 C   2.456150   1.776235   5.987877
 C   2.563444   2.654733   4.902104
 C   1.499462   3.530810   4.678933
 H   1.541005   4.216869   3.842339
 C   0.381009   3.517810   5.498086
 H  -0.447208   4.183619   5.293060
 C   0.299232   2.629121   6.560972
 H  -0.597531   2.608788   7.165026
 C   1.333941   1.734883   6.829583
 C   1.193837   0.695668   7.932113
 H   2.180658   0.277122   8.133635
 C   0.678948   1.290331   9.248378
 H   1.298019   2.128107   9.577607
 H   0.693333   0.529577  10.032433
 H  -0.349715   1.645943   9.159898
 C   0.294973  -0.458108   7.458258
 H  -0.713548  -0.101449   7.237242
 H   0.223782  -1.229974   8.228418
 H   0.689205  -0.920505   6.551679
 C   3.749409   2.633810   3.950372
 H   4.501620   1.957924   4.357816
 C   4.404259   4.014301   3.811004
 H   3.727678   4.738684   3.352253
 H   5.293215   3.948216   3.178942
 H   4.708350   4.409379   4.783001
 C   3.327575   2.077322   2.581808
 H   2.911102   1.071886   2.678425
 H   4.183914   2.024353   1.905857
 H   2.568113   2.710116   2.116660
 C   2.065180  -3.965141   6.588999
 H   1.828205  -3.595323   5.588675
 H   1.206570  -3.777667   7.238628
 H   2.183776  -5.047428   6.501805
 C   0.728373  -1.622750   2.985622
 H   0.542573  -1.944395   4.013872
 O   0.914740  -4.234518   3.148499
 H   1.682491  -1.867082   2.515702
 C  -0.031189  -0.400755   2.497830
 H   0.637824   0.310355   2.000778
 H  -0.756577  -0.705275   1.729686
 C  -0.791247   0.319862   3.616251
 H  -1.440969  -0.394153   4.130902
 H  -0.083915   0.697184   4.360280
 C  -1.639620   1.468341   3.109531
 C   0.131862  -3.458049   2.515215
 C  -1.333937  -3.409116   2.973288
 C   0.258171  -3.425989   0.985053
 H  -0.996621   2.239603   2.663853
 H  -2.321630   1.108420   2.327881
 O  -2.387710   2.014079   4.207762
 H  -2.982933   2.687178   3.859727
 H   1.312642  -3.393547   0.704814
 H  -1.376637  -3.360470   4.062733
 H  -0.265192  -2.585310   0.521556
 H  -1.896647  -2.572083   2.551341
 H  -1.827117  -4.337687   2.662462
 H  -0.165929  -4.352451   0.580192

90
OH_R_9BBN-CO_2CHF2_I5
 Cu  3.238467  -0.443777   3.494749
 N   5.252393   1.689223   3.604700
 N   6.160844  -0.249513   3.623883
 C   6.153153  -1.569190   6.192999
 H   6.269913  -0.504081   5.990300
 C   4.952036   0.364176   3.544572
 C   6.619414   1.894620   3.727397
 H   7.044309   2.880314   3.793395
 C   7.193865   0.670316   3.733817
 H   8.222695   0.366668   3.809542
 C   6.326659  -1.679577   3.644766
 C   6.358831  -2.325437   4.889188
 C   7.185843  -1.939655   7.264265
 H   7.055593  -1.305966   8.144866
 H   8.206457  -1.805408   6.898415
 H   7.079592  -2.976203   7.591257
 C   6.510683  -3.711880   4.887360
 H   6.530723  -4.249381   5.826577
 C   6.616326  -4.416371   3.695554
 H   6.728087  -5.493899   3.715336
 C   6.561795  -3.750824   2.479396
 H   6.620761  -4.316733   1.558470
 C   6.411942  -2.364239   2.425838
 C   6.275081  -1.656763   1.087248
 H   6.282324  -0.581576   1.268531
 C   4.922744  -2.002212   0.444346
 H   4.856178  -3.069199   0.219242
 H   4.789559  -1.454165  -0.490240
 H   4.097714  -1.751513   1.113794
 C   7.439540  -1.966514   0.138150
 H   7.465795  -3.022023  -0.141300
 H   8.400947  -1.715819   0.592702
 H   7.338043  -1.386996  -0.782635
 C   4.257902   2.731160   3.577404
 C   4.023775   3.396933   2.363326
 C   3.032949   4.376638   2.351911
 H   2.813540   4.908762   1.436279
 C   2.309036   4.673731   3.500123
 H   1.537176   5.433382   3.467136
 C   2.564064   4.000223   4.683772
 H   1.988580   4.238872   5.569252
 C   3.546484   3.010166   4.750746
 C   3.795276   2.275534   6.059214
 H   4.591678   1.549363   5.897375
 C   4.269445   3.235397   7.159655
 H   5.169996   3.774394   6.855864
 H   4.498222   2.681089   8.073438
 H   3.503365   3.975229   7.403200
 C   2.549892   1.493210   6.501211
 H   1.715405   2.165371   6.715619
 H   2.761245   0.923130   7.408857
 H   2.228184   0.791995   5.728587
 C   4.767412   3.005936   1.093984
 H   5.757763   2.648118   1.381377
 C   4.977693   4.170342   0.121144
 H   4.038495   4.504304  -0.325106
 H   5.627739   3.854296  -0.697871
 H   5.444128   5.027751   0.611633
 C   4.044346   1.840753   0.398731
 H   3.928410   0.989631   1.069652
 H   4.605073   1.514462  -0.480455
 H   3.046914   2.146106   0.075318
 C   4.719689  -1.782034   6.705810
 H   3.981271  -1.487496   5.957531
 H   4.544893  -1.192761   7.609510
 H   4.544393  -2.833202   6.947395
 O   1.609981  -1.295268   3.724793
 C   0.389472  -1.622608   1.615613
 C   1.161904  -0.728860   0.646568
 H  -0.643359  -1.723946   1.271823
 H   0.831160  -2.621187   1.614546
 H   2.134433  -0.477365   1.075800
 H   0.634341   0.218073   0.509083
 C   1.373775  -1.405796  -0.708398
 H   0.407410  -1.736210  -1.109891
 H   1.988365  -2.302665  -0.584398
 C   2.043077  -0.491676  -1.723964
 C   0.395866  -1.176710   3.094511
 C  -0.549987  -2.096556   3.902923
 C  -0.139321   0.267104   3.276184
 F  -1.268145   0.513103   2.523409
 F   0.794891   1.189175   2.861748
 F  -1.870703  -1.992293   3.508183
 F  -0.205792  -3.412020   3.726166
 H   1.422639   0.398521  -1.895012
 H   3.006156  -0.147560  -1.347139
 O   2.332439  -1.146279  -2.966411
 H   1.503958  -1.494371  -3.317142
 H  -0.372818   0.495496   4.318975
 H  -0.496453  -1.878762   4.971335

90
OH_R_9BBN-CO_2CHF2_TS2
 Cu  2.264695  -1.013639   4.297688
 N   3.506915   0.831055   6.223414
 N   4.604821  -1.003837   6.151614
 C   3.385701  -3.267415   7.496272
 H   3.311303  -2.209182   7.749148
 C   3.522910  -0.384322   5.619767
 C   4.560754   0.969821   7.113943
 H   4.713119   1.868066   7.685351
 C   5.253455  -0.192253   7.071091
 H   6.134266  -0.515040   7.597022
 C   5.025707  -2.328199   5.771998
 C   4.457814  -3.426666   6.429989
 C   3.728552  -4.020606   8.788113
 H   2.975224  -3.817505   9.553142
 H   4.700809  -3.715389   9.181946
 H   3.753906  -5.101313   8.633191
 C   4.870039  -4.697013   6.025595
 H   4.446234  -5.572119   6.500831
 C   5.798014  -4.855530   5.006681
 H   6.098073  -5.851008   4.702398
 C   6.328843  -3.747280   4.360431
 H   7.032464  -3.890056   3.550672
 C   5.949911  -2.455723   4.725448
 C   6.458745  -1.249094   3.951052
 H   6.219960  -0.351765   4.523358
 C   5.722014  -1.141633   2.606220
 H   5.932489  -2.009270   1.976312
 H   6.034323  -0.245305   2.065228
 H   4.640889  -1.092360   2.752999
 C   7.978896  -1.264353   3.750815
 H   8.299056  -2.093029   3.115729
 H   8.505455  -1.349745   4.704101
 H   8.302671  -0.339907   3.266551
 C   2.510627   1.830686   5.934137
 C   2.702876   2.660445   4.822169
 C   1.694304   3.580006   4.528170
 H   1.802362   4.233113   3.671621
 C   0.547634   3.653101   5.304088
 H  -0.234765   4.355997   5.047153
 C   0.382431   2.812481   6.396247
 H  -0.534831   2.860928   6.966359
 C   1.360902   1.880431   6.737240
 C   1.137771   0.898799   7.878110
 H   2.104688   0.475944   8.154671
 C   0.562731   1.562957   9.134894
 H   1.173594   2.409307   9.456975
 H   0.526659   0.841045   9.954107
 H  -0.455555   1.923536   8.976342
 C   0.242560  -0.260923   7.411224
 H  -0.745212   0.103172   7.120415
 H   0.115236  -0.992971   8.212385
 H   0.674714  -0.773791   6.550170
 C   3.925696   2.552965   3.923888
 H   4.622079   1.845663   4.375722
 C   4.661739   3.892725   3.791668
 H   4.043731   4.647238   3.299927
 H   5.567934   3.768365   3.193893
 H   4.953097   4.284239   4.768978
 C   3.536924   1.993768   2.547120
 H   3.054512   1.018688   2.642169
 H   4.421034   1.873168   1.917429
 H   2.843758   2.661434   2.030534
 C   2.019726  -3.703045   6.943687
 H   1.764723  -3.148799   6.037956
 H   1.233279  -3.530997   7.682228
 H   2.017681  -4.764265   6.685806
 C   0.846665  -1.499655   2.861689
 H   0.524085  -2.058424   3.735970
 O   1.047917  -4.270709   2.695926
 H   1.753991  -1.782392   2.336850
 C   0.090253  -0.246462   2.465615
 H   0.786001   0.516883   2.101696
 H  -0.584591  -0.459935   1.632289
 C  -0.727723   0.330857   3.624618
 H  -1.375097  -0.448542   4.037905
 H  -0.060893   0.651259   4.430159
 C  -1.595076   1.500487   3.208360
 C   0.310066  -3.482531   2.077070
 C  -1.172062  -3.484564   2.472750
 C   0.664123  -3.248211   0.601806
 F  -1.906808  -2.455127   1.940747
 F  -1.764370  -4.646508   2.016035
 F   0.246924  -4.333960  -0.144803
 F   0.077163  -2.150177   0.025393
 H  -0.966388   2.316349   2.826756
 H  -2.270750   1.190992   2.401134
 O  -2.349567   1.942182   4.348492
 H  -1.276631  -3.469217   3.558705
 H   1.746791  -3.168388   0.489770
 H  -2.979336   2.607895   4.050892

37
OH_R_9BBN
 C   0.864104   0.642123   0.045576
 H   1.352793  -0.312520   0.265349
 H   1.020518   0.839638  -1.019803
 C  -0.633132   0.537799   0.339240
 H  -1.112255   1.500595   0.129291
 H  -0.781157   0.357194   1.409947
 C  -1.335370  -0.562529  -0.460853
 H  -1.180517  -0.401621  -1.539887
 H  -0.844712  -1.532174  -0.281793
 B  -2.873803  -0.778718  -0.254424
 C  -3.669903  -1.910562  -1.006373
 C  -3.820939   0.042631   0.697445
 H  -3.032778  -2.495183  -1.680370
 C  -4.218700  -2.886846   0.071590
 C  -4.761902  -1.229757  -1.875747
 C  -4.361477  -0.947030   1.768580
 H  -3.302588   0.844767   1.232305
 C  -4.918848   0.708154  -0.178189
 H  -3.362526  -3.417119   0.506170
 H  -4.836829  -3.656127  -0.405867
 C  -5.013566  -2.225203   1.211789
 C  -5.673123  -0.242623  -1.124993
 H  -5.377170  -1.994083  -2.364782
 H  -4.254635  -0.690160  -2.684901
 H  -5.073212  -0.428955   2.421928
 H  -3.520031  -1.235525   2.410364
 H  -4.435749   1.487674  -0.779803
 H  -5.638193   1.228534   0.465036
 H  -5.130295  -2.946624   2.026845
 H  -6.024736  -2.002274   0.873267
 H  -6.228196   0.353759  -1.856189
 H  -6.428299  -0.794213  -0.566049
 C   1.546724   1.733080   0.847519
 H   1.084307   2.704561   0.625212
 H   1.418809   1.541791   1.921835
 O   2.938870   1.748957   0.502747
 H   3.369920   2.443837   1.012838

104
OH_R_9BBN-I3
 Cu  3.732950   0.425822   5.509504
 N   4.778486   2.705229   7.029349
 N   5.884584   0.917882   7.439826
 C   4.984053  -0.866485   9.512612
 H   5.119596   0.207863   9.647771
 C   4.824841   1.382913   6.729898
 C   5.789431   3.061298   7.909013
 H   5.910606   4.070527   8.260061
 C   6.491276   1.933226   8.164698
 H   7.350786   1.754544   8.785784
 C   6.336840  -0.449129   7.391372
 C   5.927863  -1.323804   8.410313
 C   5.260163  -1.526045  10.867868
 H   4.638992  -1.062789  11.637911
 H   6.305482  -1.414341  11.164524
 H   5.022119  -2.591697  10.861088
 C   6.358354  -2.647006   8.327494
 H   6.059541  -3.357915   9.085860
 C   7.157442  -3.072968   7.273501
 H   7.477050  -4.107042   7.225422
 C   7.540571  -2.186010   6.279422
 H   8.154927  -2.535459   5.459345
 C   7.137076  -0.849548   6.313675
 C   7.548193   0.098803   5.197399
 H   7.151674   1.088494   5.424511
 C   6.943533  -0.337058   3.854640
 H   7.319052  -1.315957   3.548348
 H   7.198092   0.379357   3.070799
 H   5.854673  -0.403268   3.909218
 C   9.074623   0.232221   5.103171
 H   9.545688  -0.717105   4.838543
 H   9.503411   0.565590   6.051171
 H   9.343373   0.961030   4.334525
 C   3.825098   3.611120   6.440994
 C   4.176705   4.260038   5.248645
 C   3.215507   5.083277   4.663550
 H   3.438858   5.586912   3.732196
 C   1.964630   5.243552   5.242944
 H   1.226322   5.874167   4.762626
 C   1.648055   4.589861   6.424941
 H   0.663054   4.714623   6.855795
 C   2.574750   3.758432   7.054833
 C   2.203428   3.008175   8.324533
 H   3.110534   2.556514   8.728248
 C   1.639868   3.937396   9.407342
 H   2.330319   4.753840   9.631411
 H   1.466903   3.377167  10.329534
 H   0.685952   4.377286   9.108651
 C   1.227498   1.866993   8.004435
 H   0.291759   2.252820   7.593994
 H   0.992930   1.294489   8.904767
 H   1.651935   1.183521   7.269787
 C   5.523791   4.042546   4.574427
 H   6.183747   3.544763   5.285810
 C   6.199684   5.363378   4.183781
 H   5.645580   5.887816   3.402422
 H   7.203690   5.170860   3.798069
 H   6.288576   6.034943   5.040795
 C   5.381815   3.114942   3.357726
 H   4.974347   2.143452   3.641034
 H   6.355212   2.950250   2.889346
 H   4.714731   3.548431   2.609922
 C   3.525625  -1.093463   9.080918
 H   3.308241  -0.592083   8.136895
 H   2.839579  -0.706579   9.837979
 H   3.322219  -2.158443   8.947189
 F   2.838360  -0.543162   4.151516
 B   1.275414  -0.504707   3.697996
 C   0.602793  -1.634310   4.639256
 C   1.285112  -0.797452   2.109657
 C   0.774557   1.024494   3.883889
 C   0.529391  -1.290720   6.129729
 H   1.165943  -2.570496   4.515535
 H  -0.411568  -1.860989   4.287519
 H   1.631837  -1.819433   1.899662
 C  -0.171612  -0.703373   1.594586
 C   2.262167   0.165868   1.401982
 C  -0.695469   1.081160   3.410967
 H   0.781460   1.330980   4.939499
 C   1.705375   2.005827   3.140589
 H  -0.087381  -0.395103   6.263895
 H   1.529944  -1.018272   6.489161
 H  -0.726441  -1.554093   2.004355
 H  -0.203241  -0.824619   0.503094
 C  -0.924192   0.592748   1.966110
 C   2.005541   1.661535   1.669282
 H   2.258570  -0.001864   0.315978
 H   3.272540  -0.079712   1.745801
 H  -1.092851   2.101468   3.503441
 H  -1.293751   0.462083   4.089379
 H   2.655728   2.033809   3.683678
 H   1.314350   3.030001   3.195694
 H  -1.997587   0.438331   1.807435
 H  -0.642067   1.386844   1.273481
 H   2.878329   2.238491   1.340695
 H   1.181905   2.004083   1.040995
 C  -0.018737  -2.409164   7.018508
 H   0.653791  -3.272446   6.987785
 H  -0.986247  -2.747805   6.634171
 C  -0.191976  -1.974094   8.460356
 H   0.761606  -1.601341   8.854241
 H  -0.918752  -1.152042   8.514455
 O  -0.645686  -3.095431   9.236674
 H  -0.796687  -2.795839  10.139963

80
OH_R_9BBN-I4
 Cu  2.888093  -0.880628   4.256914
 N   4.273579   1.067287   5.948300
 N   5.016746  -0.883601   6.402535
 C   3.335730  -2.511279   8.098058
 H   3.494561  -1.433587   8.151209
 C   4.127527  -0.240154   5.602945
 C   5.230433   1.235118   6.938518
 H   5.479945   2.202405   7.337038
 C   5.701305  -0.000098   7.226615
 H   6.445953  -0.332512   7.927797
 C   5.215387  -2.308252   6.380964
 C   4.428112  -3.105440   7.222702
 C   3.367992  -3.045380   9.535120
 H   2.625980  -2.524067  10.144833
 H   4.348166  -2.897044   9.994443
 H   3.134109  -4.111314   9.579609
 C   4.630846  -4.485024   7.172973
 H   4.035995  -5.135948   7.800638
 C   5.572422  -5.036931   6.315148
 H   5.711892  -6.111159   6.288132
 C   6.325917  -4.222513   5.480953
 H   7.039599  -4.670999   4.801858
 C   6.161834  -2.836925   5.493028
 C   6.926907  -1.955921   4.517839
 H   6.805995  -0.918811   4.832652
 C   6.319929  -2.080663   3.111136
 H   6.426051  -3.099916   2.730951
 H   6.822806  -1.405208   2.414715
 H   5.255401  -1.834835   3.117185
 C   8.431541  -2.251697   4.504325
 H   8.647680  -3.251828   4.122517
 H   8.862404  -2.173836   5.505346
 H   8.947510  -1.537998   3.857379
 C   3.513037   2.125950   5.337407
 C   4.014967   2.724353   4.173704
 C   3.246752   3.729286   3.585241
 H   3.596977   4.207186   2.679235
 C   2.029105   4.109234   4.131790
 H   1.444229   4.887581   3.656183
 C   1.548618   3.485313   5.274478
 H   0.585550   3.775091   5.674854
 C   2.278208   2.474740   5.901203
 C   1.698927   1.736609   7.097714
 H   2.480500   1.101824   7.516162
 C   1.241370   2.687703   8.210649
 H   2.051725   3.347645   8.529372
 H   0.908490   2.115904   9.080403
 H   0.404768   3.313540   7.891990
 C   0.555433   0.814955   6.644508
 H  -0.270789   1.394622   6.225458
 H   0.169940   0.238652   7.489140
 H   0.894967   0.114036   5.878508
 C   5.302743   2.255882   3.514888
 H   5.804429   1.571261   4.199321
 C   6.272370   3.410645   3.233810
 H   5.867640   4.111477   2.500217
 H   7.212024   3.023328   2.832187
 H   6.498833   3.971443   4.143782
 C   4.983657   1.468749   2.233965
 H   4.323171   0.624716   2.445333
 H   5.900838   1.081164   1.783831
 H   4.488527   2.105750   1.496865
 C   1.961286  -2.740334   7.448675
 H   1.928263  -2.328194   6.437429
 H   1.173943  -2.263860   8.037948
 H   1.736408  -3.807931   7.382523
 C   1.553087  -1.243325   2.857500
 C   0.906347   0.068045   2.379176
 H   0.762101  -1.920399   3.214881
 H   1.684615   0.748847   2.012708
 H   0.452509   0.586127   3.233111
 H   1.998227  -1.757153   1.991715
 C  -0.156538  -0.096732   1.283887
 H   0.287430  -0.589584   0.412706
 H  -0.956880  -0.751240   1.644486
 C  -0.761631   1.222331   0.845416
 H  -1.227357   1.722312   1.706204
 H   0.027864   1.885380   0.464791
 O  -1.741388   0.975528  -0.177751
 H  -2.115329   1.821915  -0.447105

104
OH_R_9BBN-TS1
 Cu  3.383104  -0.276860   5.717712
 N   4.879274   1.352452   7.639348
 N   5.624944  -0.647215   7.742742
 C   4.138111  -2.436269   9.474774
 H   4.210710  -1.349356   9.512424
 C   4.700169   0.114631   7.102930
 C   5.888999   1.360659   8.589616
 H   6.168007   2.252944   9.121301
 C   6.362073   0.094779   8.654584
 H   7.138523  -0.345386   9.254548
 C   5.755848  -2.062479   7.522950
 C   5.013157  -2.932041   8.333087
 C   4.635028  -2.974695  10.824476
 H   4.037067  -2.562088  11.640987
 H   5.679976  -2.708342  11.001180
 H   4.555805  -4.063440  10.872030
 C   5.091102  -4.295096   8.046558
 H   4.519249  -4.997388   8.639496
 C   5.868743  -4.760039   6.995865
 H   5.898634  -5.820610   6.776706
 C   6.604247  -3.874403   6.219925
 H   7.203852  -4.253509   5.402446
 C   6.571942  -2.502942   6.472470
 C   7.365477  -1.533163   5.609617
 H   7.367289  -0.564228   6.110312
 C   6.694642  -1.339976   4.242483
 H   6.651003  -2.281464   3.690761
 H   7.252253  -0.618055   3.640817
 H   5.674177  -0.971182   4.355314
 C   8.830111  -1.961927   5.450562
 H   8.922725  -2.888418   4.879813
 H   9.308980  -2.115512   6.420397
 H   9.389380  -1.191251   4.914477
 C   4.061163   2.479865   7.273429
 C   4.476756   3.293926   6.210763
 C   3.615855   4.316974   5.812789
 H   3.890223   4.953374   4.981384
 C   2.403827   4.521449   6.457823
 H   1.743162   5.312001   6.122760
 C   2.030949   3.713519   7.522647
 H   1.079811   3.880533   8.011750
 C   2.851063   2.670612   7.954911
 C   2.404535   1.758671   9.087743
 H   3.239166   1.106402   9.346429
 C   2.040964   2.549349  10.351787
 H   2.864648   3.191669  10.672577
 H   1.807834   1.862885  11.169484
 H   1.164070   3.181655  10.195579
 C   1.244788   0.857228   8.640546
 H   0.368055   1.450202   8.369296
 H   0.955943   0.180730   9.448556
 H   1.515622   0.250213   7.777323
 C   5.789572   3.058566   5.478812
 H   6.382967   2.358743   6.068178
 C   6.614169   4.345077   5.340192
 H   6.124980   5.073044   4.689509
 H   7.589673   4.119623   4.902402
 H   6.779377   4.819866   6.310175
 C   5.543322   2.407677   4.109960
 H   5.025807   1.454212   4.218012
 H   6.490934   2.226169   3.596640
 H   4.930459   3.050812   3.473767
 C   2.659732  -2.779768   9.248750
 H   2.290269  -2.366930   8.310788
 H   2.052051  -2.371855  10.060491
 H   2.501632  -3.860523   9.230035
 F   1.066436  -1.687005   6.396942
 B   1.621153  -2.048723   5.167330
 C   2.830300  -3.086339   5.185649
 C   0.556893  -2.470542   4.061020
 C   2.075801   0.208887   4.283746
 H   3.628561  -2.844570   5.892909
 C   2.193321  -4.410686   5.709690
 C   3.461869  -3.189908   3.784148
 C  -0.093591  -3.743782   4.678240
 H  -0.240126  -1.726628   3.949035
 C   1.172925  -2.728528   2.668445
 H   1.751296  -0.334838   3.403233
 H   1.966666  -4.260593   6.768641
 H   2.938176  -5.214403   5.668474
 C   0.905243  -4.873531   4.996355
 C   2.482328  -3.543971   2.653650
 H   4.280061  -3.919882   3.792155
 H   3.917504  -2.220375   3.559683
 H  -0.868124  -4.130260   4.004924
 H  -0.604400  -3.449312   5.600351
 H   1.369061  -1.761981   2.196591
 H   0.437445  -3.225750   2.023785
 H   0.407324  -5.620767   5.623760
 H   1.162441  -5.394377   4.074111
 H   2.981591  -3.390279   1.690932
 H   2.256659  -4.609873   2.695144
 H   2.842868   0.896261   3.883307
 C   0.926453   1.052224   4.845387
 H   0.128485   0.393088   5.200246
 H   1.266799   1.600202   5.728530
 C   0.350632   2.063955   3.848190
 H  -0.001394   1.546542   2.949866
 H   1.139429   2.754246   3.531747
 C  -0.791044   2.870080   4.434933
 H  -0.456946   3.367721   5.355625
 H  -1.621619   2.202067   4.699565
 O  -1.220633   3.845901   3.470210
 H  -1.988742   4.304943   3.827878

93
OMe_R_9BBN-CO_2CF3_I5
 Cu  3.198837  -0.458213   3.517876
 N   5.221424   1.644900   3.578112
 N   6.135990  -0.291856   3.569838
 C   6.268357  -1.610811   6.132864
 H   6.420364  -0.549874   5.931135
 C   4.924733   0.319042   3.531553
 C   6.590770   1.854858   3.652488
 H   7.014809   2.841868   3.702318
 C   7.169184   0.632191   3.640842
 H   8.200950   0.331975   3.681817
 C   6.306811  -1.721607   3.580402
 C   6.410358  -2.367896   4.821105
 C   7.310934  -2.023015   7.178574
 H   7.229996  -1.381294   8.059117
 H   8.327066  -1.934214   6.787252
 H   7.167801  -3.052363   7.513912
 C   6.567228  -3.753643   4.809878
 H   6.642393  -4.291518   5.745904
 C   6.608801  -4.457415   3.613456
 H   6.726264  -5.534422   3.626542
 C   6.483990  -3.791868   2.402729
 H   6.494968  -4.357198   1.479560
 C   6.326249  -2.405662   2.358325
 C   6.118200  -1.699479   1.028118
 H   6.117648  -0.624428   1.210124
 C   4.745069  -2.064915   0.443141
 H   4.682136  -3.133056   0.223008
 H   4.566095  -1.521405  -0.486429
 H   3.943982  -1.822265   1.144252
 C   7.244894  -1.991522   0.028956
 H   7.275926  -3.046956  -0.250166
 H   8.220942  -1.724758   0.440943
 H   7.094370  -1.414638  -0.886915
 C   4.215747   2.677437   3.575431
 C   3.933798   3.329297   2.363784
 C   2.923942   4.289250   2.374251
 H   2.667785   4.810301   1.461759
 C   2.226430   4.579257   3.540524
 H   1.436841   5.320941   3.524311
 C   2.528149   3.919526   4.720647
 H   1.970051   4.149706   5.619063
 C   3.533005   2.950991   4.767169
 C   3.835247   2.233741   6.074106
 H   4.636226   1.516967   5.893080
 C   4.334740   3.214529   7.144911
 H   5.216622   3.762073   6.803475
 H   4.602524   2.674961   8.056877
 H   3.566753   3.946358   7.405934
 C   2.616994   1.441230   6.569803
 H   1.779569   2.102205   6.803375
 H   2.868978   0.888431   7.477708
 H   2.273000   0.724290   5.822779
 C   4.644184   2.941780   1.074172
 H   5.646010   2.593945   1.332474
 C   4.815279   4.106020   0.093325
 H   3.860425   4.431128  -0.325442
 H   5.444337   3.794657  -0.743824
 H   5.287908   4.968397   0.568730
 C   3.911138   1.768871   0.402582
 H   3.824558   0.917436   1.077353
 H   4.447597   1.445674  -0.492909
 H   2.901559   2.064283   0.109278
 C   4.840608  -1.773374   6.679810
 H   4.094513  -1.448971   5.951923
 H   4.708374  -1.182540   7.589464
 H   4.633845  -2.818852   6.921125
 O   1.523982  -1.228651   3.713285
 C   0.141007  -1.422387   1.711187
 C   0.983740  -0.652929   0.694949
 H  -0.910871  -1.391962   1.418150
 H   0.452001  -2.468108   1.710242
 H   1.981537  -0.484088   1.104645
 H   0.550662   0.334819   0.518572
 C   1.108204  -1.405817  -0.630093
 H   0.118523  -1.679467  -1.008247
 H   1.659172  -2.337910  -0.474548
 C   1.827099  -0.585884  -1.683972
 C   0.303480  -0.969513   3.189342
 C  -0.730082  -1.789078   4.035401
 C  -0.061360   0.552265   3.321431
 F  -1.201540   0.885305   2.667443
 F  -0.212882   0.951394   4.601523
 F   0.918618   1.324989   2.798758
 F  -2.020704  -1.513156   3.710315
 F  -0.556626  -3.113580   3.832926
 F  -0.608007  -1.581260   5.357910
 H   1.245581   0.316448  -1.928342
 H   2.801814  -0.249747  -1.305083
 O   2.009358  -1.378502  -2.851196
 C   2.684225  -0.681297  -3.880070
 H   3.689182  -0.363890  -3.566231
 H   2.781724  -1.360588  -4.727635
 H   2.126612   0.208729  -4.204321

93
OMe_R_9BBN-CO_2CF3_TS2
 Cu  2.194163  -1.214766   4.371503
 N   3.315846   0.612296   6.377028
 N   4.595471  -1.087467   6.150393
 C   3.955375  -3.460325   7.654739
 H   4.015002  -2.456461   8.078527
 C   3.438891  -0.550320   5.689161
 C   4.375814   0.800987   7.250648
 H   4.450566   1.669274   7.880731
 C   5.187692  -0.272233   7.104823
 H   6.113721  -0.533765   7.585218
 C   5.125696  -2.341975   5.681659
 C   4.844894  -3.501970   6.420490
 C   4.392397  -4.435173   8.753522
 H   3.797376  -4.268978   9.654429
 H   5.444814  -4.302513   9.014607
 H   4.244993  -5.476601   8.460016
 C   5.348771  -4.706843   5.932417
 H   5.151467  -5.626812   6.465967
 C   6.087894  -4.748080   4.756858
 H   6.463935  -5.696358   4.391943
 C   6.336022  -3.586469   4.041428
 H   6.898988  -3.637948   3.118179
 C   5.856962  -2.353118   4.487300
 C   6.094057  -1.096814   3.663509
 H   5.716541  -0.242939   4.226580
 C   5.305364  -1.159638   2.346493
 H   5.652157  -1.982132   1.716657
 H   5.421933  -0.230806   1.783640
 H   4.239331  -1.312224   2.532711
 C   7.586177  -0.846045   3.408412
 H   8.032752  -1.636523   2.801321
 H   8.144799  -0.787320   4.345426
 H   7.724164   0.096928   2.873505
 C   2.222062   1.526922   6.170116
 C   2.378380   2.541122   5.213220
 C   1.291170   3.383060   4.987654
 H   1.358502   4.156029   4.234091
 C   0.102154   3.214104   5.682989
 H  -0.738938   3.862512   5.473484
 C  -0.026057   2.196322   6.615482
 H  -0.968348   2.062199   7.131014
 C   1.030259   1.321468   6.876615
 C   0.841436   0.160764   7.841091
 H   1.800948  -0.343476   7.961734
 C   0.394900   0.630231   9.232045
 H   1.095535   1.355066   9.653347
 H   0.336372  -0.219753   9.916313
 H  -0.592344   1.096437   9.203152
 C  -0.144484  -0.862510   7.255631
 H  -1.135154  -0.423701   7.118040
 H  -0.247339  -1.725564   7.916665
 H   0.194220  -1.224271   6.283570
 C   3.640800   2.666584   4.373729
 H   4.415920   2.049714   4.829841
 C   4.178475   4.101676   4.322966
 H   3.488766   4.777048   3.812430
 H   5.125981   4.130499   3.779299
 H   4.351621   4.497155   5.326393
 C   3.391049   2.114625   2.960919
 H   3.052971   1.076973   2.997318
 H   4.306661   2.152410   2.365823
 H   2.624951   2.697044   2.444071
 C   2.490337  -3.704510   7.255516
 H   2.155213  -2.988259   6.504091
 H   1.834948  -3.615154   8.125121
 H   2.361168  -4.703606   6.833481
 C   0.751061  -1.788413   3.035670
 H   0.182435  -1.822783   3.958802
 O  -0.049868  -4.324915   4.098039
 H   1.388266  -2.614866   2.746892
 C   0.434099  -0.698306   2.032982
 H   1.341969  -0.440282   1.475884
 H  -0.283573  -1.045488   1.282377
 C  -0.126266   0.564074   2.695732
 H  -1.038324   0.317477   3.245725
 H   0.586698   0.950693   3.428841
 C  -0.435995   1.653111   1.688205
 C  -0.546312  -3.699243   3.166488
 C  -1.923731  -3.017654   3.392360
 C  -0.317995  -4.236110   1.727862
 F  -1.962979  -2.425005   4.600010
 F  -2.258511  -2.092326   2.473116
 F  -2.906743  -3.953688   3.379207
 F  -1.071705  -5.349266   1.534731
 F  -0.638519  -3.377744   0.740728
 F   0.964878  -4.598425   1.553710
 H   0.471172   1.916323   1.121788
 H  -1.181988   1.299965   0.960321
 O  -0.929800   2.801147   2.369697
 C  -1.226277   3.869867   1.493462
 H  -1.993364   3.594595   0.756224
 H  -1.605119   4.695287   2.097679
 H  -0.333735   4.212424   0.949977

93
OMe_R_9BBN-CO_2CH2F_I5
 Cu  3.259906  -0.553242   3.518284
 N   5.164570   1.644646   3.644318
 N   6.192895  -0.233700   3.663378
 C   6.327584  -1.548961   6.227711
 H   6.412475  -0.479743   6.030398
 C   4.948299   0.302463   3.590571
 C   6.516047   1.936922   3.756072
 H   6.879967   2.947155   3.815010
 C   7.166500   0.750839   3.762103
 H   8.213136   0.513646   3.831375
 C   6.448182  -1.650323   3.677515
 C   6.554385  -2.292466   4.920049
 C   7.367444  -1.891877   7.300776
 H   7.215429  -1.264374   8.182225
 H   8.384737  -1.726366   6.938574
 H   7.291488  -2.931618   7.625972
 C   6.793426  -3.666391   4.912796
 H   6.872498  -4.201037   5.850413
 C   6.911717  -4.363503   3.717575
 H   7.093401  -5.431572   3.733108
 C   6.781732  -3.703623   2.504338
 H   6.852804  -4.264879   1.581346
 C   6.542173  -2.329212   2.455973
 C   6.328496  -1.634636   1.120441
 H   6.260349  -0.561607   1.301797
 C   4.995113  -2.079265   0.499050
 H   4.999718  -3.149874   0.281518
 H   4.812508  -1.549971  -0.437982
 H   4.161879  -1.881393   1.176600
 C   7.496810  -1.859192   0.151930
 H   7.595891  -2.910480  -0.126956
 H   8.444620  -1.537590   0.590106
 H   7.337401  -1.290263  -0.767243
 C   4.090916   2.604273   3.601977
 C   3.790379   3.214322   2.373197
 C   2.690325   4.069644   2.336134
 H   2.412834   4.548236   1.406731
 C   1.931408   4.307778   3.475525
 H   1.072550   4.965743   3.421597
 C   2.264476   3.705196   4.678304
 H   1.664586   3.901524   5.557729
 C   3.353596   2.836211   4.770357
 C   3.691155   2.178176   6.099786
 H   4.555367   1.531133   5.950018
 C   4.081429   3.225507   7.152826
 H   4.916578   3.841459   6.810818
 H   4.380222   2.734770   8.082544
 H   3.246546   3.891779   7.382356
 C   2.540607   1.291784   6.597452
 H   1.640979   1.879412   6.795180
 H   2.821955   0.792909   7.527711
 H   2.287284   0.522352   5.865634
 C   4.585981   2.895495   1.114792
 H   5.597746   2.620873   1.417570
 C   4.714753   4.085156   0.157757
 H   3.758949   4.346520  -0.301185
 H   5.402545   3.834208  -0.652929
 H   5.099734   4.971955   0.666248
 C   3.977603   1.680544   0.396608
 H   3.925079   0.815413   1.057592
 H   4.577501   1.411030  -0.475940
 H   2.963966   1.902673   0.057110
 C   4.899245  -1.808240   6.734232
 H   4.155723  -1.536095   5.982332
 H   4.700330  -1.226567   7.637733
 H   4.757703  -2.865205   6.973043
 O   1.601222  -1.351401   3.611398
 C   0.195689  -1.376575   1.615827
 C   1.129319  -0.709291   0.609012
 H  -0.844104  -1.215188   1.318724
 H   0.372288  -2.456934   1.615998
 H   2.138313  -0.669859   1.027180
 H   0.815446   0.327200   0.449319
 C   1.181946  -1.438179  -0.734576
 H   0.164613  -1.589716  -1.107907
 H   1.625738  -2.429788  -0.599133
 C   2.009429  -0.671184  -1.761141
 C   0.392422  -0.915087   3.074375
 C  -0.663962  -1.573929   3.967946
 C   0.337593   0.614899   3.196798
 F  -0.799571   1.182439   2.575071
 F  -1.990192  -1.276198   3.574797
 H   1.511640   0.278765  -2.009778
 H   2.985274  -0.428312  -1.338840
 O   2.292260  -1.394355  -2.957903
 H   0.317578   0.912147   4.246383
 H  -0.545610  -1.233293   4.998272
 H   1.214493   1.054912   2.718180
 H  -0.547297  -2.658117   3.923997
 C   1.156653  -1.632037  -3.772074
 H   1.518767  -2.044663  -4.714754
 H   0.461029  -2.351449  -3.324445
 H   0.608851  -0.702679  -3.983503

93
OMe_R_9BBN-CO_2CH2F_TS2
Cu          2.271423   -1.037930    4.283709
 N          3.486276    0.818820    6.208503
 N          4.630271   -0.987430    6.096228
 C          3.298244   -3.301231    7.262139
 H          3.121405   -2.242761    7.454370
 C          3.536680   -0.379504    5.575214
 C          4.529073    0.958077    7.112364
 H          4.654198    1.843373    7.709865
 C          5.248290   -0.186320    7.045721
 H          6.130974   -0.502961    7.572238
 C          5.075955   -2.302602    5.708019
 C          4.452618   -3.418654    6.279535
 C          3.624615   -3.957811    8.610655
 H          2.798218   -3.812169    9.310883
 H          4.525597   -3.529917    9.057180
 H          3.781870   -5.033637    8.506178
 C          4.903487   -4.677585    5.877546
 H          4.436941   -5.564792    6.285578
 C          5.924789   -4.807048    4.950081
 H          6.255380   -5.793371    4.647694
 C          6.515172   -3.680349    4.390320
 H          7.298356   -3.803567    3.654586
 C          6.099554   -2.400296    4.751825
 C          6.665610   -1.163106    4.069264
 H          6.553322   -0.318629    4.751492
 C          5.846748   -0.843993    2.806378
 H          5.932979   -1.652019    2.075758
 H          6.202280    0.077746    2.339134
 H          4.787751   -0.721535    3.040595
 C          8.157334   -1.272766    3.737333
 H          8.350863   -2.009471    2.954817
 H          8.745774   -1.549077    4.614980
 H          8.528109   -0.312008    3.372570
 C          2.451150    1.790935    5.965917
 C          2.591689    2.662566    4.878678
 C          1.554776    3.568510    4.645834
 H          1.624093    4.254002    3.810761
 C          0.430122    3.589115    5.455821
 H         -0.372433    4.284885    5.248396
 C          0.312457    2.702427    6.517053
 H         -0.589479    2.709013    7.113730
 C          1.319086    1.780038    6.796048
 C          1.141149    0.745475    7.897329
 H          2.117960    0.314802    8.121264
 C          0.605987    1.346915    9.202527
 H          1.224151    2.180771    9.542688
 H          0.600569    0.587749    9.988072
 H         -0.418416    1.709525    9.095788
 C          0.236998   -0.397077    7.405612
 H         -0.762735   -0.027418    7.166610
 H          0.141775   -1.168534    8.173270
 H          0.642011   -0.865177    6.506464
 C          3.785503    2.609079    3.937974
 H          4.514906    1.910922    4.349461
 C          4.481867    3.969902    3.808190
 H          3.830625    4.716894    3.349126
 H          5.372624    3.879877    3.181868
 H          4.792468    4.351097    4.783602
 C          3.358633    2.068490    2.564653
 H          2.920202    1.071814    2.654995
 H          4.216122    1.999769    1.891787
 H          2.615538    2.719411    2.098274
 C          2.011291   -3.882102    6.656716
 H          1.789274   -3.455538    5.676497
 H          1.160705   -3.694239    7.316289
 H          2.090447   -4.961587    6.512849
 C          0.761993   -1.625918    2.911936
 H          0.538436   -1.927705    3.939799
 O          0.979076   -4.291455    3.129624
 H          1.741045   -1.875551    2.495503
 C          0.052113   -0.385554    2.391510
 H          0.759484    0.285136    1.892598
 H         -0.675606   -0.667297    1.617955
 C         -0.688461    0.385438    3.488467
 H         -1.392678   -0.282308    3.993515
 H          0.022273    0.725499    4.247164
 C         -1.448910    1.584924    2.959146
 C          0.218781   -3.537377    2.466563
 C         -1.237994   -3.398978    2.909274
 C          0.435273   -3.431740    0.957606
 F         -1.983930   -4.553277    2.561893
 F         -0.054121   -4.587785    0.298853
 H         -0.749950    2.313766    2.520763
 H         -2.145148    1.279015    2.163503
 O         -2.169940    2.185094    4.028290
 H          1.506247   -3.386419    0.753398
 H         -1.274777   -3.321338    3.997036
 H         -0.080668   -2.581084    0.508316
 H         -1.748771   -2.553911    2.443766
 C         -2.870259    3.347149    3.633420
 H         -3.368905    3.746553    4.517397
 H         -2.196055    4.116163    3.229643
 H         -3.631400    3.126577    2.871977

93
OMe_R_9BBN-CO_2CH3_I5
 Cu  3.215956  -0.537779   3.501205
 N   5.129829   1.683813   3.564557
 N   6.131839  -0.207934   3.573157
 C   6.259100  -1.508106   6.147255
 H   6.307982  -0.439637   5.934802
 C   4.890963   0.344049   3.525272
 C   6.488339   1.957028   3.644809
 H   6.866955   2.962547   3.690463
 C   7.121622   0.762351   3.644786
 H   8.165935   0.510324   3.693664
 C   6.370486  -1.626804   3.596880
 C   6.473503  -2.261199   4.843246
 C   7.338975  -1.809526   7.193341
 H   7.192748  -1.179977   8.074433
 H   8.340224  -1.616043   6.801216
 H   7.303893  -2.848806   7.527066
 C   6.702609  -3.636987   4.845285
 H   6.778858  -4.165311   5.786902
 C   6.813573  -4.343362   3.655090
 H   6.986612  -5.412752   3.677756
 C   6.685019  -3.691104   2.437302
 H   6.747557  -4.259867   1.518252
 C   6.455624  -2.315623   2.380213
 C   6.238384  -1.627970   1.041810
 H   6.179666  -0.553474   1.217766
 C   4.896312  -2.065479   0.434358
 H   4.893259  -3.135838   0.215401
 H   4.705873  -1.532818  -0.499590
 H   4.071900  -1.864453   1.121193
 C   7.397557  -1.867479   0.066097
 H   7.487411  -2.921483  -0.205797
 H   8.351064  -1.549317   0.494375
 H   7.235566  -1.303954  -0.856195
 C   4.082553   2.671508   3.554086
 C   3.771883   3.301788   2.337803
 C   2.722400   4.218871   2.342003
 H   2.445258   4.723211   1.426194
 C   2.015989   4.490486   3.507676
 H   1.197858   5.200600   3.487327
 C   2.350026   3.856943   4.693955
 H   1.788778   4.076459   5.593225
 C   3.394597   2.931551   4.746013
 C   3.737547   2.245391   6.059610
 H   4.582793   1.579919   5.885365
 C   4.170126   3.263169   7.124908
 H   5.012447   3.867532   6.779588
 H   4.475324   2.746938   8.038600
 H   3.355137   3.942674   7.385027
 C   2.572272   1.378360   6.557372
 H   1.688100   1.984056   6.770433
 H   2.851525   0.860553   7.477957
 H   2.294576   0.625530   5.817408
 C   4.503910   2.940779   1.052454
 H   5.518997   2.640223   1.317924
 C   4.626770   4.108577   0.068443
 H   3.660320   4.387032  -0.357631
 H   5.274597   3.823681  -0.763747
 H   5.055794   4.994006   0.542963
 C   3.829690   1.733140   0.381144
 H   3.770637   0.882511   1.060052
 H   4.388749   1.427833  -0.506657
 H   2.812046   1.983384   0.073687
 C   4.853449  -1.799799   6.697010
 H   4.081315  -1.555430   5.964782
 H   4.666110  -1.213580   7.600167
 H   4.746604  -2.857255   6.951173
 O   1.643629  -1.462178   3.643364
 C   0.171011  -1.539812   1.721433
 C   1.014323  -0.782770   0.697986
 H  -0.887627  -1.458718   1.446832
 H   0.430415  -2.602677   1.683477
 H   2.025205  -0.663121   1.095991
 H   0.614665   0.227566   0.561223
 C   1.093149  -1.487179  -0.657137
 H   0.088190  -1.698192  -1.036513
 H   1.598059  -2.450926  -0.541155
 C   1.843631  -0.666790  -1.687976
 C   0.368330  -1.099124   3.197366
 C  -0.656075  -1.851226   4.063535
 C   0.131712   0.415736   3.348553
 H   1.319677   0.283281  -1.876188
 H   2.846510  -0.415905  -1.315966
 O   1.950855  -1.407232  -2.899794
 C   2.658141  -0.705517  -3.902131
 H   3.688485  -0.478113  -3.591857
 H   2.693463  -1.341999  -4.787238
 H   2.162143   0.239075  -4.168050
 H   0.200932   0.694986   4.402126
 H  -0.501680  -1.597153   5.114784
 H   0.898933   0.977856   2.811530
 H  -0.512611  -2.928997   3.955549
 H  -0.849062   0.724359   2.971978
 H  -1.688562  -1.608366   3.793260

93
OMe_R_9BBN-CO_2CH3_TS2
Cu          2.270248   -1.070609    4.316279
 N          3.481454    0.827780    6.220404
 N          4.625762   -0.977904    6.129694
 C          3.478436   -3.270538    7.491102
 H          3.373943   -2.213180    7.737661
 C          3.519753   -0.386498    5.615015
 C          4.545336    0.992805    7.094886
 H          4.682700    1.894089    7.665273
 C          5.266880   -0.150872    7.040092
 H          6.163462   -0.451456    7.552347
 C          5.073230   -2.292392    5.745089
 C          4.537759   -3.403426    6.408723
 C          3.869896   -4.001892    8.781944
 H          3.123180   -3.820177    9.558878
 H          4.838025   -3.661546    9.157160
 H          3.929614   -5.082123    8.632633
 C          4.972325   -4.663767    5.996759
 H          4.571001   -5.548384    6.473809
 C          5.890725   -4.800681    4.966421
 H          6.206159   -5.789087    4.654794
 C          6.391041   -3.680329    4.316793
 H          7.087105   -3.806882    3.497842
 C          5.988986   -2.397987    4.688767
 C          6.465453   -1.179004    3.912981
 H          6.215889   -0.288489    4.491414
 C          5.713451   -1.080408    2.576023
 H          5.930691   -1.942923    1.941605
 H          6.006026   -0.177563    2.034412
 H          4.633124   -1.050120    2.732870
 C          7.983662   -1.164138    3.697910
 H          8.313211   -1.983141    3.055143
 H          8.520993   -1.244907    4.645610
 H          8.285471   -0.231173    3.215652
 C          2.455646    1.804413    5.958176
 C          2.605652    2.649490    4.851653
 C          1.576198    3.557637    4.595162
 H          1.651835    4.221682    3.743491
 C          0.451306    3.607155    5.403604
 H         -0.346396    4.303309    5.177875
 C          0.326943    2.749984    6.488185
 H         -0.574335    2.780573    7.084934
 C          1.325512    1.826284    6.790323
 C          1.144407    0.823487    7.919992
 H          2.124727    0.416454    8.172082
 C          0.579854    1.454511    9.198380
 H          1.177910    2.309254    9.522430
 H          0.576696    0.718710   10.005917
 H         -0.449467    1.794292    9.066986
 C          0.265506   -0.347384    7.449513
 H         -0.734282    0.000790    7.180323
 H          0.166066   -1.094555    8.240466
 H          0.693108   -0.838628    6.573839
 C          3.804628    2.567771    3.919411
 H          4.526927    1.873569    4.350170
 C          4.510589    3.921456    3.767243
 H          3.866443    4.663248    3.289970
 H          5.404123    3.813511    3.147669
 H          4.818141    4.319957    4.736748
 C          3.385394    2.000436    2.555030
 H          2.936583    1.010925    2.664653
 H          4.249302    1.907587    1.893323
 H          2.654096    2.648186    2.066137
 C          2.118608   -3.756302    6.967010
 H          1.828666   -3.225548    6.058480
 H          1.340209   -3.601044    7.717861
 H          2.145466   -4.819748    6.720584
 C          0.825264   -1.654024    2.874349
 H          0.573887   -2.028741    3.870414
 O          1.011399   -4.266061    2.819874
 H          1.820257   -1.858433    2.474113
 C          0.102372   -0.400477    2.405937
 H          0.799162    0.298861    1.932424
 H         -0.619411   -0.667770    1.621904
 C         -0.655008    0.323517    3.524132
 H         -1.342656   -0.374848    4.009958
 H          0.047667    0.660591    4.291992
 C         -1.441108    1.519393    3.026228
 C          0.276074   -3.422368    2.214272
 C         -1.219837   -3.415777    2.572059
 C          0.504034   -3.256841    0.702229
 H         -0.758420    2.268760    2.596906
 H         -2.138772    1.217404    2.230328
 O         -2.165188    2.089497    4.111368
 C         -2.874623    3.253689    3.743500
 H         -3.370566    3.633645    4.637747
 H         -2.207817    4.034750    3.350475
 H         -3.639137    3.043940    2.982010
 H         -1.762350   -2.549610    2.183470
 H         -1.337756   -3.458060    3.656260
 H         -1.682056   -4.316984    2.153080
 H          0.011211   -2.378701    0.275867
 H          1.574935   -3.203803    0.497199
 H          0.112307   -4.143930    0.191171

93
OMe_R_9BBN-CO_2CHF2_I5
 Cu  3.190966  -0.454691   3.518705
 N   5.191885   1.696487   3.539941
 N   6.111685  -0.236975   3.539017
 C   6.187870  -1.534907   6.117397
 H   6.273656  -0.469639   5.900585
 C   4.897018   0.369238   3.499289
 C   6.561226   1.910041   3.612682
 H   6.982605   2.898454   3.657013
 C   7.142637   0.689121   3.606558
 H   8.175164   0.391605   3.648366
 C   6.287901  -1.665553   3.566323
 C   6.363753  -2.300027   4.814561
 C   7.266105  -1.872097   7.154298
 H   7.153035  -1.233431   8.033687
 H   8.269780  -1.718510   6.751069
 H   7.194966  -2.907783   7.493280
 C   6.531092  -3.684694   4.820224
 H   6.585328  -4.213309   5.763171
 C   6.608623  -4.398589   3.631925
 H   6.733201  -5.474578   3.657467
 C   6.508400  -3.744686   2.412283
 H   6.543984  -4.318485   1.495017
 C   6.341393  -2.360435   2.351350
 C   6.151164  -1.666912   1.011941
 H   6.151796  -0.590090   1.183750
 C   4.781918  -2.034322   0.418899
 H   4.719917  -3.104032   0.206050
 H   4.609938  -1.496949  -0.515692
 H   3.976564  -1.786536   1.112817
 C   7.286009  -1.971913   0.026272
 H   7.315442  -3.029660  -0.244209
 H   8.259416  -1.705522   0.444867
 H   7.146157  -1.402371  -0.895846
 C   4.192161   2.733773   3.540567
 C   3.913518   3.391538   2.331401
 C   2.917424   4.365688   2.347984
 H   2.663660   4.890908   1.437283
 C   2.231678   4.666182   3.518526
 H   1.454709   5.421225   3.507345
 C   2.531502   4.002112   4.696905
 H   1.985867   4.244033   5.600146
 C   3.520913   3.017490   4.736163
 C   3.819798   2.293580   6.040137
 H   4.616177   1.572787   5.855881
 C   4.323324   3.264297   7.117834
 H   5.208318   3.808810   6.780022
 H   4.588177   2.717458   8.026339
 H   3.559928   3.999251   7.383595
 C   2.596617   1.504171   6.528887
 H   1.763625   2.170711   6.765577
 H   2.842706   0.942827   7.433218
 H   2.256064   0.794319   5.772469
 C   4.617248   2.998563   1.040020
 H   5.619839   2.650905   1.295860
 C   4.785748   4.158671   0.053915
 H   3.829575   4.483786  -0.361813
 H   5.410134   3.842468  -0.784893
 H   5.262535   5.022189   0.523213
 C   3.881243   1.823581   0.375816
 H   3.789834   0.976643   1.055737
 H   4.418010   1.493498  -0.516864
 H   2.872635   2.119817   0.079596
 C   4.778463  -1.773468   6.682793
 H   4.007683  -1.503263   5.958167
 H   4.622705  -1.178259   7.586080
 H   4.635075  -2.825434   6.941289
 O   1.582987  -1.325346   3.811054
 C   0.285657  -1.667866   1.750912
 C   1.026585  -0.784464   0.748552
 H  -0.758778  -1.768798   1.444411
 H   0.724067  -2.667825   1.741829
 H   2.011726  -0.527422   1.145496
 H   0.493748   0.160597   0.617794
 C   1.194598  -1.478632  -0.603687
 H   0.223094  -1.812294  -0.981015
 H   1.813891  -2.372688  -0.485473
 C   1.837587  -0.576448  -1.638236
 C   0.345850  -1.210953   3.224909
 C  -0.569735  -2.124505   4.074224
 C  -0.182892   0.234127   3.415743
 F  -1.338257   0.475163   2.703603
 F   0.735298   1.154017   2.960771
 F  -1.904374  -2.019554   3.730242
 F  -0.235123  -3.441705   3.891972
 H   1.198762   0.298636  -1.833141
 H   2.800286  -0.199166  -1.268726
 O   2.038276  -1.309575  -2.842189
 C   2.652200  -0.534457  -3.852436
 H   3.645156  -0.175451  -3.544742
 H   2.768267  -1.171064  -4.730445
 H   2.041083   0.336811  -4.127957
 H  -0.377663   0.470069   4.464863
 H  -0.474594  -1.900738   5.138539

93
OMe_R_9BBN-CO_2CHF2_TS2
 Cu  2.238786  -1.028074   4.324244
 N   3.482449   0.826133   6.246975
 N   4.593960  -0.999207   6.147742
 C   3.437830  -3.267293   7.531396
 H   3.384796  -2.212190   7.802686
 C   3.499081  -0.385129   5.635934
 C   4.547683   0.967403   7.123581
 H   4.700958   1.863298   7.698402
 C   5.249534  -0.188397   7.062684
 H   6.140242  -0.507486   7.573990
 C   5.015898  -2.320010   5.756409
 C   4.478104  -3.422166   6.433559
 C   3.804164  -4.044381   8.802313
 H   3.074671  -3.842031   9.590268
 H   4.790766  -3.758480   9.174327
 H   3.809701  -5.122999   8.632020
 C   4.885540  -4.689758   6.016670
 H   4.482850  -5.567610   6.504858
 C   5.781626  -4.842351   4.968497
 H   6.078294  -5.835915   4.654808
 C   6.284465  -3.730913   4.306036
 H   6.963687  -3.869284   3.474880
 C   5.908264  -2.441504   4.682204
 C   6.388675  -1.233276   3.892278
 H   6.141989  -0.335043   4.459787
 C   5.637688  -1.147794   2.553746
 H   5.853189  -2.017769   1.928851
 H   5.932252  -0.252105   2.001800
 H   4.557437  -1.111090   2.710941
 C   7.907126  -1.228069   3.677758
 H   8.233044  -2.058278   3.047581
 H   8.443385  -1.297455   4.626901
 H   8.213462  -0.303646   3.182198
 C   2.479746   1.825534   5.979916
 C   2.670524   2.687103   4.892030
 C   1.665056   3.619715   4.629826
 H   1.771617   4.296386   3.791583
 C   0.522976   3.676788   5.414047
 H  -0.255941   4.392419   5.183682
 C   0.356963   2.801219   6.477624
 H  -0.557971   2.835085   7.053311
 C   1.330432   1.851943   6.783852
 C   1.094723   0.828862   7.884547
 H   2.045895   0.345107   8.110837
 C   0.587372   1.460334   9.186739
 H   1.249945   2.258224   9.529751
 H   0.534532   0.703795   9.973210
 H  -0.413964   1.880643   9.072659
 C   0.131107  -0.261166   7.387439
 H  -0.842467   0.165140   7.135572
 H  -0.018320  -1.022839   8.156384
 H   0.518789  -0.753605   6.493673
 C   3.883685   2.590168   3.979745
 H   4.589013   1.885137   4.421258
 C   4.612681   3.932469   3.838275
 H   3.988172   4.683780   3.350030
 H   5.513955   3.810127   3.232749
 H   4.911271   4.327074   4.812136
 C   3.476839   2.030067   2.608277
 H   3.001492   1.052078   2.709717
 H   4.351071   1.915630   1.963660
 H   2.770647   2.694659   2.105371
 C   2.052391  -3.677308   7.007912
 H   1.781771  -3.107223   6.116702
 H   1.287304  -3.506786   7.768976
 H   2.031275  -4.734493   6.734724
 C   0.846148  -1.553533   2.875543
 H   0.476155  -2.060392   3.762769
 O   1.036026  -4.330232   2.817628
 H   1.767707  -1.880909   2.404028
 C   0.137360  -0.306218   2.385451
 H   0.863009   0.387783   1.948975
 H  -0.559469  -0.556086   1.581053
 C  -0.636151   0.408706   3.497412
 H  -1.342331  -0.289420   3.957054
 H   0.050303   0.732306   4.285505
 C  -1.402397   1.615550   2.995364
 C   0.312097  -3.563128   2.157449
 C  -1.176163  -3.546802   2.529728
 C   0.691128  -3.382485   0.681220
 F  -1.896163  -2.518034   1.977381
 F  -1.771270  -4.709397   2.077755
 F   0.308061  -4.505008  -0.028302
 F   0.093730  -2.319953   0.051687
 H  -0.706707   2.355040   2.569618
 H  -2.100449   1.322751   2.197251
 O  -2.121014   2.195495   4.079197
 C  -2.819397   3.365436   3.707657
 H  -3.312985   3.751830   4.600487
 H  -2.144812   4.139470   3.313875
 H  -3.584646   3.160980   2.945685
 H  -1.294568  -3.518055   3.614075
 H   1.773875  -3.286041   0.584400

40
OMe_R_9BBN
 C   0.847476   0.669468   0.064342
 H   1.340674  -0.283846   0.278714
 H   1.005887   0.874985  -0.999011
 C  -0.650052   0.555428   0.353303
 H  -1.134143   1.516155   0.145570
 H  -0.800160   0.370018   1.422873
 C  -1.342757  -0.546391  -0.453086
 H  -1.185438  -0.380426  -1.531028
 H  -0.846322  -1.513444  -0.276020
 B  -2.880529  -0.773171  -0.253117
 C  -3.664892  -1.911686  -1.007379
 C  -3.837917   0.042029   0.693774
 H  -3.020580  -2.491997  -1.678277
 C  -4.210097  -2.891152   0.069550
 C  -4.758941  -1.240576  -1.881565
 C  -4.374691  -0.950832   1.763892
 H  -3.328047   0.848810   1.229782
 C  -4.937867   0.697631  -0.186659
 H  -3.351445  -3.414083   0.508135
 H  -4.820178  -3.665863  -0.409473
 C  -5.014733  -2.234514   1.205799
 C  -5.680966  -0.260294  -1.135097
 H  -5.366132  -2.010274  -2.372274
 H  -4.252962  -0.697556  -2.689234
 H  -5.092899  -0.437655   2.413999
 H  -3.533481  -1.232123   2.409170
 H  -4.458842   1.480333  -0.787384
 H  -5.663754   1.212903   0.453311
 H  -5.129247  -2.955992   2.021117
 H  -6.026192  -2.019706   0.862857
 H  -6.238405   0.330734  -1.868830
 H  -6.433460  -0.817559  -0.578158
 C   1.520580   1.759146   0.877058
 H   1.055933   2.735017   0.666352
 H   1.394737   1.564662   1.953623
 O   2.904238   1.799434   0.549598
 C   3.608755   2.791128   1.272476
 H   4.651601   2.747698   0.956410
 H   3.220500   3.798827   1.067409
 H   3.561954   2.616143   2.356666

107
OMe_R_9BBN-I3
 Cu  3.732589   0.423780   5.509500
 N   4.775650   2.701281   7.034400
 N   5.884698   0.914689   7.440178
 C   4.995305  -0.871253   9.516474
 H   5.131857   0.202814   9.652734
 C   4.823520   1.379673   6.732151
 C   5.786934   3.057037   7.913756
 H   5.906957   4.065724   8.266745
 C   6.490678   1.929486   8.166411
 H   7.351030   1.750812   8.786331
 C   6.338407  -0.451743   7.389371
 C   5.934411  -1.327294   8.409618
 C   5.276649  -1.532933  10.869646
 H   4.659035  -1.070269  11.642871
 H   6.323286  -1.422532  11.162104
 H   5.037665  -2.598381  10.862371
 C   6.365829  -2.650042   8.324417
 H   6.070870  -3.361509   9.083764
 C   7.161168  -3.074763   7.267091
 H   7.481572  -4.108512   7.217253
 C   7.539903  -2.186864   6.272181
 H   8.151860  -2.535188   5.449830
 C   7.135367  -0.850770   6.308688
 C   7.543207   0.098839   5.192250
 H   7.145170   1.087679   5.420287
 C   6.938215  -0.337325   3.849793
 H   7.315425  -1.315216   3.542366
 H   7.190622   0.380171   3.066247
 H   5.849539  -0.405784   3.905190
 C   9.069335   0.235122   5.096705
 H   9.541862  -0.713294   4.831415
 H   9.498340   0.568997   6.044430
 H   9.336064   0.964659   4.328041
 C   3.820381   3.606773   6.448509
 C   4.170251   4.258565   5.257186
 C   3.206695   5.079935   4.673371
 H   3.428502   5.585549   3.742720
 C   1.955458   5.235966   5.253210
 H   1.215308   5.865114   4.773800
 C   1.641060   4.580292   6.434678
 H   0.656019   4.702292   6.866231
 C   2.570099   3.750486   7.063299
 C   2.201498   2.998836   8.332966
 H   3.109713   2.547933   8.735052
 C   1.638604   3.926858   9.417184
 H   2.328656   4.743746   9.640918
 H   1.467247   3.365761  10.339125
 H   0.683927   4.366109   9.119987
 C   1.226344   1.856731   8.014041
 H   0.289453   2.241614   7.605322
 H   0.993798   1.283676   8.914463
 H   1.650535   1.174257   7.278332
 C   5.518530   4.046748   4.583418
 H   6.180044   3.551146   5.294886
 C   6.189367   5.370584   4.194245
 H   5.633873   5.893268   3.412699
 H   7.194505   5.182418   3.809327
 H   6.274714   6.041957   5.051768
 C   5.381483   3.119429   3.365953
 H   4.978114   2.145990   3.648361
 H   6.355989   2.959340   2.898265
 H   4.713092   3.550505   2.617932
 C   3.534877  -1.096796   9.091193
 H   3.313185  -0.594160   8.148780
 H   2.852417  -0.710974   9.851865
 H   3.330278  -2.161542   8.957157
 F   2.841123  -0.544491   4.148103
 B   1.279555  -0.505455   3.689852
 C   0.604000  -1.633591   4.631061
 C   1.293097  -0.799285   2.101873
 C   0.779422   1.024214   3.873755
 C   0.532456  -1.285387   6.120181
 H   1.166097  -2.570674   4.509247
 H  -0.410704  -1.859280   4.279756
 H   1.639615  -1.821646   1.893383
 C  -0.162403  -0.704530   1.583425
 C   2.272547   0.162902   1.395983
 C  -0.689305   1.081956   3.397030
 H   0.784077   1.331276   4.929277
 C   1.713108   2.004245   3.132348
 H  -0.086685  -0.391266   6.252821
 H   1.533048  -1.008194   6.475862
 H  -0.718849  -1.554369   1.992873
 H  -0.191716  -0.826873   0.491993
 C  -0.914702   0.592604   1.951957
 C   2.016641   1.658942   1.661985
 H   2.271328  -0.005349   0.310053
 H   3.281893  -0.083387   1.742292
 H  -1.085937   2.102707   3.487673
 H  -1.289971   0.464026   4.074384
 H   2.661953   2.031432   3.678024
 H   1.322947   3.028845   3.186000
 H  -1.987824   0.439109   1.790565
 H  -0.629944   1.385839   1.259424
 H   2.890810   2.234886   1.335281
 H   1.194899   2.001987   1.031476
 C  -0.007329  -2.401129   7.017432
 H   0.667153  -3.262541   6.986770
 H  -0.976745  -2.744210   6.642518
 C  -0.166404  -1.952889   8.457261
 H   0.786834  -1.562102   8.840150
 H  -0.902453  -1.136404   8.521507
 O  -0.591191  -3.050429   9.261264
 C  -0.754390  -2.695844  10.619094
 H  -1.075997  -3.588784  11.156916
 H   0.185683  -2.337837  11.064144
 H  -1.516687  -1.914137  10.749727

83
OMe_R_9BBN-I4
 Cu  2.890371  -0.879446   4.257690
 N   4.276403   1.064963   5.951308
 N   5.018862  -0.886485   6.404471
 C   3.336312  -2.514643   8.097913
 H   3.495901  -1.437126   8.152348
 C   4.130132  -0.242221   5.605031
 C   5.232978   1.231852   6.941909
 H   5.482623   2.198801   7.341168
 C   5.703414  -0.003699   7.229354
 H   6.447729  -0.336784   7.930571
 C   5.216961  -2.311188   6.381990
 C   4.428946  -3.108672   7.222769
 C   3.366960  -3.050283   9.534428
 H   2.624887  -2.528983  10.144072
 H   4.346882  -2.903229   9.994697
 H   3.132147  -4.116065   9.577629
 C   4.631178  -4.488303   7.172169
 H   4.035803  -5.139444   7.799109
 C   5.572952  -5.039957   6.314395
 H   5.712055  -6.114217   6.286714
 C   6.327168  -4.225241   5.481140
 H   7.041024  -4.673532   4.802103
 C   6.163624  -2.839595   5.494126
 C   6.929428  -1.958111   4.519935
 H   6.809571  -0.921282   4.836084
 C   6.322046  -2.080507   3.113190
 H   6.427102  -3.099407   2.731754
 H   6.825441  -1.404680   2.417508
 H   5.257766  -1.833620   3.119757
 C   8.433771  -2.255295   4.505709
 H   8.648917  -3.255036   4.122325
 H   8.864883  -2.179348   5.506766
 H   8.950279  -1.541095   3.859753
 C   3.515971   2.123932   5.340686
 C   4.017567   2.722075   4.176711
 C   3.248714   3.726187   3.587675
 H   3.598412   4.203538   2.681184
 C   2.030741   4.105583   4.133857
 H   1.445016   4.882704   3.657346
 C   1.550790   3.482178   5.277041
 H   0.587404   3.771404   5.677041
 C   2.281002   2.472422   5.904356
 C   1.701879   1.734318   7.100966
 H   2.483602   1.099849   7.519621
 C   1.243940   2.685545   8.213634
 H   2.054137   3.345676   8.532361
 H   0.910953   2.113903   9.083455
 H   0.407347   3.311201   7.894612
 C   0.558682   0.812219   6.647879
 H  -0.267586   1.391533   6.228451
 H   0.173171   0.236142   7.492668
 H   0.898504   0.111090   5.882208
 C   5.305365   2.253730   3.517845
 H   5.807410   1.569522   4.202444
 C   6.274535   3.408736   3.236161
 H   5.869380   4.109144   2.502406
 H   7.214266   3.021631   2.834502
 H   6.500938   3.969943   4.145896
 C   4.986330   1.466031   2.237239
 H   4.326600   0.621526   2.449079
 H   5.903631   1.079048   1.786812
 H   4.490360   2.102443   1.500204
 C   1.962224  -2.741983   7.447151
 H   1.930376  -2.328840   6.436280
 H   1.174762  -2.265431   8.036196
 H   1.736567  -3.809345   7.379794
 C   1.554036  -1.232696   2.856918
 C   0.913705   0.084501   2.386043
 H   0.759913  -1.907708   3.211199
 H   1.694908   0.763361   2.022459
 H   0.462992   0.600397   3.242853
 H   1.996491  -1.744097   1.988343
 C  -0.151082  -0.068081   1.290798
 H   0.289047  -0.557121   0.415812
 H  -0.954411  -0.720586   1.647657
 C  -0.748049   1.259111   0.864288
 H  -1.211825   1.762691   1.727162
 H   0.041273   1.927257   0.485114
 O  -1.726337   1.045937  -0.151049
 C  -2.322737   2.247632  -0.593505
 H  -3.051645   1.990158  -1.363424
 H  -2.843706   2.771042   0.221583
 H  -1.583359   2.936849  -1.027166

107
OMe_R_9BBN-TS1
 Cu  3.352842  -0.321642   5.697861
 N   4.816687   1.355628   7.601387
 N   5.601779  -0.627362   7.729049
 C   4.152270  -2.424657   9.483697
 H   4.200547  -1.335966   9.506326
 C   4.662958   0.108222   7.078845
 C   5.824294   1.394952   8.553052
 H   6.084448   2.298755   9.074755
 C   6.322207   0.139662   8.633496
 H   7.106101  -0.278120   9.239726
 C   5.762500  -2.042156   7.527322
 C   5.037197  -2.916560   8.347904
 C   4.662866  -2.933133  10.839968
 H   4.057067  -2.522498  11.651686
 H   5.701922  -2.641419  11.011243
 H   4.607731  -4.022608  10.902725
 C   5.143696  -4.281166   8.078630
 H   4.585622  -4.987669   8.679650
 C   5.932383  -4.743082   7.034878
 H   5.984372  -5.805465   6.829005
 C   6.651100  -3.852340   6.249114
 H   7.260237  -4.229374   5.437765
 C   6.590081  -2.478771   6.484292
 C   7.365890  -1.503494   5.611540
 H   7.349694  -0.529592   6.102331
 C   6.692152  -1.336607   4.242420
 H   6.665173  -2.284493   3.700693
 H   7.237210  -0.611412   3.633211
 H   5.665385  -0.984567   4.351145
 C   8.838260  -1.906683   5.457036
 H   8.948332  -2.836447   4.894745
 H   9.319327  -2.042686   6.428401
 H   9.383568  -1.130756   4.914204
 C   3.978434   2.463664   7.222032
 C   4.380176   3.273282   6.150648
 C   3.501960   4.277173   5.741752
 H   3.765909   4.909484   4.903854
 C   2.286594   4.467885   6.384710
 H   1.612521   5.243425   6.041418
 C   1.927430   3.665275   7.458219
 H   0.973341   3.821223   7.945146
 C   2.765343   2.641415   7.901808
 C   2.334625   1.734552   9.044807
 H   3.180786   1.100501   9.311256
 C   1.955778   2.532757  10.299613
 H   2.767198   3.193907  10.613325
 H   1.735044   1.851363  11.124950
 H   1.067279   3.146706  10.136008
 C   1.191905   0.807054   8.607244
 H   0.305123   1.380740   8.327345
 H   0.914036   0.135491   9.423192
 H   1.475241   0.194355   7.752134
 C   5.697245   3.053018   5.421621
 H   6.302706   2.370416   6.018897
 C   6.499122   4.352193   5.268601
 H   5.997420   5.063950   4.609553
 H   7.478595   4.138985   4.833552
 H   6.655607   4.840863   6.233111
 C   5.463074   2.382756   4.060050
 H   4.961870   1.421919   4.178634
 H   6.413938   2.211795   3.549148
 H   4.839680   3.008313   3.416572
 C   2.681545  -2.803758   9.264998
 H   2.302057  -2.412304   8.321878
 H   2.066207  -2.397624  10.071864
 H   2.546792  -3.887852   9.262020
 F   1.079944  -1.771978   6.399320
 B   1.638352  -2.132884   5.170741
 C   2.873259  -3.140197   5.194088
 C   0.579363  -2.593837   4.075020
 C   2.036461   0.123893   4.259912
 H   3.669061  -2.871617   5.894287
 C   2.272377  -4.474029   5.735972
 C   3.499794  -3.243364   3.790285
 C  -0.035999  -3.875837   4.709782
 H  -0.236425  -1.871045   3.959439
 C   1.194409  -2.851844   2.682054
 H   1.713317  -0.437534   3.390126
 H   2.048284  -4.318089   6.794547
 H   3.036847  -5.259292   5.699229
 C   0.992266  -4.976821   5.035349
 C   2.523585  -3.634672   2.669261
 H   4.336268  -3.952275   3.801831
 H   3.929375  -2.265123   3.552528
 H  -0.804075  -4.289058   4.045000
 H  -0.549312  -3.583637   5.631203
 H   1.364109  -1.886052   2.198488
 H   0.468253  -3.374309   2.046861
 H   0.516366  -5.728739   5.674138
 H   1.257355  -5.501868   4.117711
 H   3.013856  -3.479741   1.702127
 H   2.324682  -4.705288   2.724145
 H   2.789714   0.816989   3.843773
 C   0.878004   0.956528   4.818614
 H   0.092878   0.289930   5.187964
 H   1.215617   1.521927   5.691676
 C   0.280306   1.946268   3.812188
 H  -0.081656   1.410811   2.928743
 H   1.059311   2.635814   3.471706
 C  -0.856698   2.755099   4.405341
 H  -0.515664   3.275048   5.313898
 H  -1.684338   2.091845   4.700165
 O  -1.317272   3.708642   3.450656
 C  -2.391085   4.488599   3.935670
 H  -2.674779   5.186057   3.146201
 H  -3.264549   3.870738   4.188905
 H  -2.107699   5.065402   4.828415

24
Cs_CF3_R_9BBN-CF3_prod
 O         -1.214988   -0.042959   -1.271726
 C         -1.422980   -0.666318   -3.633016
 C         -0.220976    0.194207   -4.025917
 H         -2.167998   -0.681472   -4.433448
 H         -1.077790   -1.693494   -3.497129
 H          0.395525    0.344271   -3.138807
 H         -0.544949    1.177072   -4.369030
 C          0.597662   -0.481258   -5.129814
 H         -0.007958   -0.654941   -6.022750
 H          0.976177   -1.450344   -4.796299
 C         -2.072753   -0.252284   -2.266849
 C         -3.050839   -1.428896   -1.873461
 C         -2.949104    1.040961   -2.487898
 C          1.794290    0.319979   -5.572210
Cs         -1.584164    0.736821    1.363552
 F          2.493180   -0.319502   -6.545973
 F          2.670570    0.554188   -4.563893
 F          1.456615    1.532440   -6.077549
 F         -3.589049    1.424057   -1.344532
 F         -4.020256   -1.710975   -2.779519
 F         -2.173171    2.090987   -2.835506
 F         -2.358497   -2.574586   -1.687928
 F         -3.908402    0.942312   -3.440690
 F         -3.690741   -1.190899   -0.694123

24
Cs_CF3_R_9BBN-CH2F_prod
 O         -1.251913   -0.289546   -1.226548
 C         -1.436450   -0.734988   -3.620673
 C         -0.237442    0.144462   -3.977980
 H         -2.161180   -0.745820   -4.442493
 H         -1.088812   -1.765557   -3.491609
 H          0.375076    0.259730   -3.082181
 H         -0.568077    1.141708   -4.280257
 C          0.594939   -0.465168   -5.109097
 H         -0.007175   -0.611365   -6.009349
 H          0.987525   -1.441626   -4.815853
 C         -2.122344   -0.346363   -2.272214
 C         -3.166986   -1.425516   -1.935344
 C         -2.846534    0.997034   -2.484524
 H         -3.712837   -1.157406   -1.029940
 H         -2.143913    1.776333   -2.780282
 H         -2.666522   -2.384716   -1.799738
 H         -3.674569    0.941735   -3.193863
 C          1.778524    0.372800   -5.515109
Cs         -1.312303    1.114582    1.114017
 F          2.492503   -0.211568   -6.512189
 F          2.648518    0.583839   -4.495621
 F          1.420246    1.600226   -5.972193
 F         -3.419250    1.447235   -1.251326
 F         -4.149517   -1.611787   -2.955894

24
Cs_CF3_R_9BBN-CH3_prod
 O         -1.395552   -0.044735   -1.224629
 C         -1.438139   -0.762999   -3.539001
 C         -0.316502    0.180773   -3.969177
 H         -2.117685   -0.943012   -4.381863
 H         -0.998462   -1.731587   -3.272448
 H          0.252421    0.447703   -3.076283
 H         -0.732301    1.105542   -4.376749
 C          0.608293   -0.454252   -5.011250
 H          0.066248   -0.690466   -5.930432
 H          1.032606   -1.388242   -4.634587
 C         -2.235945   -0.273216   -2.285542
 C         -3.263155   -1.380829   -1.943168
 C         -3.028184    1.010393   -2.647461
 H         -3.641103    1.307101   -1.791487
 H         -3.852983   -1.075138   -1.074179
 H         -2.343041    1.834960   -2.858993
 H         -2.736771   -2.303216   -1.680676
 H         -3.690638    0.882646   -3.511712
 H         -3.954382   -1.601331   -2.765349
 C          1.771657    0.415167   -5.407615
Cs          0.116273    0.488113    0.870917
 F          2.565142   -0.188806   -6.331390
 F          2.579419    0.720830   -4.357623
 F          1.387934    1.597662   -5.949852

24
Cs_CF3_R_9BBN-CHF2_prod
 O         -1.354793   -0.278035   -1.209048
 C         -1.463180   -0.736389   -3.611048
 C         -0.242606    0.129188   -3.923798
 H         -2.169937   -0.717593   -4.447867
 H         -1.134461   -1.771825   -3.497388
 H          0.354297    0.209865   -3.013952
 H         -0.545680    1.138551   -4.207546
 C          0.604911   -0.478755   -5.044864
 H          0.027816   -0.583666   -5.966861
 H          0.960823   -1.473341   -4.766303
 C         -2.178594   -0.365584   -2.269458
 C         -3.254195   -1.448875   -1.984920
 C         -2.981192    0.954489   -2.477679
 H         -3.757152   -1.281694   -1.033899
 H         -3.601905    1.008648   -3.372373
 C          1.822634    0.337303   -5.389911
Cs         -0.344936    1.635887    0.449001
 F          2.559364   -0.242304   -6.371112
 F          2.658834    0.504224   -4.332173
 F          1.512016    1.583290   -5.829700
 F         -3.809882    1.198478   -1.393200
 F         -4.234175   -1.507848   -2.976457
 F         -2.117121    2.037162   -2.512207
 F         -2.693257   -2.700096   -1.944842

25
Cs_CN_R_9BBN-CF3_prod
 O         -1.218578   -0.052312   -1.240616
 C         -1.382600   -0.708570   -3.593847
 C         -0.235488    0.189788   -4.058692
 H         -2.125121   -0.824706   -4.388414
 H         -0.975923   -1.700160   -3.385496
 H          0.364279    0.459889   -3.185932
 H         -0.623462    1.120305   -4.481003
 C          0.645185   -0.502223   -5.100521
 H          0.046754   -0.809443   -5.962680
 H          1.079427   -1.411606   -4.676785
 C         -2.056504   -0.251225   -2.256199
 C         -3.080781   -1.391826   -1.870776
 C         -2.891389    1.061475   -2.518139
 C          1.780373    0.420328   -5.582293
 H          1.369021    1.324404   -6.039872
 H          2.392454    0.742944   -4.735255
 C          2.659159   -0.216905   -6.555176
 N          3.346118   -0.733778   -7.321746
Cs         -1.619761    0.443012    1.455479
 F         -3.637366    1.420285   -1.434326
 F         -4.086837   -1.598908   -2.755504
 F         -2.073198    2.109639   -2.757197
 F         -2.443728   -2.576072   -1.731522
 F         -3.751957    1.002720   -3.565219
 F         -3.677982   -1.157143   -0.666474

25
Cs_CN_R_9BBN-CH2F_prod
 O         -1.236311   -0.262982   -1.216410
 C         -1.414019   -0.754015   -3.605336
 C         -0.232091    0.131605   -4.000204
 H         -2.143549   -0.801509   -4.421593
 H         -1.046952   -1.774378   -3.451153
 H          0.380947    0.292068   -3.108822
 H         -0.583329    1.116662   -4.328413
 C          0.618461   -0.481605   -5.113393
 H          0.008027   -0.667312   -6.001500
 H          1.007599   -1.450697   -4.790218
 C         -2.103315   -0.346127   -2.264487
 C         -3.140020   -1.427915   -1.910068
 C         -2.837821    0.986837   -2.499727
 H         -3.685242   -1.152258   -1.006382
 H         -2.138552    1.768623   -2.796628
 H         -2.632627   -2.381915   -1.763830
 H         -3.658515    0.916355   -3.216142
 C          1.798835    0.430623   -5.497925
 H          1.433083    1.399601   -5.849512
 H          2.426919    0.625570   -4.624000
 C          2.644295   -0.135104   -6.541940
 N          3.304056   -0.594026   -7.367133
Cs         -1.413027    1.087851    1.151861
 F         -3.427650    1.446864   -1.277102
 F         -4.125007   -1.634008   -2.923898

25
Cs_CN_R_9BBN-CH3_prod
 O         -1.384226   -0.057760   -1.201979
 C         -1.410355   -0.778422   -3.518548
 C         -0.301530    0.158604   -3.993473
 H         -2.091381   -0.992710   -4.352308
 H         -0.960504   -1.734025   -3.223815
 H          0.259298    0.489863   -3.113825
 H         -0.736026    1.056049   -4.447464
 C          0.648349   -0.494268   -4.998574
 H          0.091772   -0.860951   -5.865681
 H          1.130222   -1.364525   -4.544369
 C         -2.212291   -0.265228   -2.278108
 C         -3.273051   -1.345503   -1.948742
 C         -2.966122    1.037869   -2.651055
 H         -3.592944    1.344918   -1.808770
 H         -3.859166   -1.028404   -1.081099
 H         -2.256343    1.846665   -2.840485
 H         -2.775113   -2.284746   -1.689816
 H         -3.609983    0.930049   -3.531998
 H         -3.965526   -1.541387   -2.775947
 C          1.734526    0.486582   -5.481507
 H          1.276950    1.344790   -5.981623
 H          2.296791    0.878997   -4.629211
 C          2.685811   -0.119286   -6.404961
 N          3.431749   -0.613575   -7.130494
Cs         -0.053072    0.210014    1.059606

25
Cs_CN_R_9BBN-CHF2_prod
 O         -1.314489   -0.255648   -1.200553
 C         -1.425594   -0.742617   -3.601486
 C         -0.210451    0.116653   -3.950009
 H         -2.140881   -0.741982   -4.431475
 H         -1.091496   -1.775067   -3.475763
 H          0.403531    0.216455   -3.050842
 H         -0.520991    1.125642   -4.236068
 C          0.621638   -0.490153   -5.081034
 H          0.009743   -0.615775   -5.978597
 H          0.970132   -1.486065   -4.795287
 C         -2.136343   -0.358742   -2.262572
 C         -3.207376   -1.443794   -1.962123
 C         -2.947503    0.953065   -2.479962
 H         -3.712194   -1.265030   -1.013764
 H         -3.602293    0.980096   -3.351224
 C          1.838473    0.389663   -5.424580
 H          1.512550    1.387778   -5.731106
 H          2.473736    0.518777   -4.543613
 C          2.661382   -0.161453   -6.494121
 N          3.303659   -0.607226   -7.339982
Cs         -0.727530    1.513776    0.783439
 F         -3.741940    1.219199   -1.369656
 F         -4.188366   -1.524085   -2.950852
 F         -2.096697    2.039249   -2.569059
 F         -2.640383   -2.691087   -1.901013

24
Cs_CH3_R_9BBN-CF3_prod
 O         -1.218485   -0.076978   -1.203489
 C         -1.358414   -0.730918   -3.560413
 C         -0.232142    0.175301   -4.061152
 H         -2.101640   -0.882573   -4.349122
 H         -0.930927   -1.708884   -3.329405
 H          0.389719    0.460992   -3.208787
 H         -0.640614    1.099914   -4.478287
 C          0.632794   -0.505808   -5.125723
 H         -0.000834   -0.834272   -5.957536
 H          1.075122   -1.414696   -4.702854
 C         -2.042464   -0.263047   -2.233542
 C         -3.092393   -1.386177   -1.861972
 C         -2.855644    1.062036   -2.505666
 C          1.742916    0.396176   -5.663012
 H          1.332175    1.295362   -6.131292
 H          2.412739    0.719971   -4.861076
Cs         -1.725612    0.498111    1.456314
 H          2.349407   -0.118548   -6.413032
 F         -3.644439    1.408022   -1.444141
 F         -4.110244   -1.552899   -2.742914
 F         -2.023622    2.108493   -2.689843
 F         -2.486264   -2.588814   -1.746122
 F         -3.675776    1.029789   -3.585857
 F         -3.678627   -1.158903   -0.649153

24
Cs_CH3_R_9BBN-CH2F_prod
 O         -1.256661   -0.311031   -1.194990
 C         -1.415729   -0.758370   -3.595215
 C         -0.233834    0.124347   -3.999223
 H         -2.146121   -0.807213   -4.411296
 H         -1.049198   -1.779381   -3.441080
 H          0.394815    0.277714   -3.117138
 H         -0.585217    1.114870   -4.312116
 C          0.605170   -0.471541   -5.132810
 H         -0.035568   -0.662227   -6.001427
 H          0.987612   -1.448861   -4.818091
 C         -2.110864   -0.356484   -2.257057
 C         -3.176621   -1.417964   -1.928249
 C         -2.810722    0.997012   -2.478119
 H         -3.719633   -1.144759   -1.022494
 H         -2.089118    1.766504   -2.751667
 H         -2.694099   -2.386904   -1.796865
 H         -3.622753    0.958632   -3.206765
 C          1.774257    0.418258   -5.553655
 H          1.424234    1.389862   -5.915218
 H          2.451994    0.604253   -4.715178
Cs         -1.361960    1.075009    1.146238
 H          2.359515   -0.039529   -6.355817
 F         -3.407676    1.451485   -1.255333
 F         -4.162991   -1.583138   -2.950257

24
Cs_CH3_R_9BBN-CH3_prod
 O         -1.420831   -0.058094   -1.180420
 C         -1.408202   -0.777608   -3.499318
 C         -0.291931    0.153833   -3.969147
 H         -2.080180   -0.993414   -4.340791
 H         -0.962537   -1.734603   -3.200619
 H          0.283093    0.466186   -3.091265
 H         -0.720209    1.066177   -4.399777
 C          0.646068   -0.479784   -5.000250
 H          0.062905   -0.820173   -5.863780
 H          1.099385   -1.380084   -4.569359
 C         -2.229962   -0.269121   -2.270984
 C         -3.292109   -1.352604   -1.955617
 C         -2.983827    1.031423   -2.653132
 H         -3.622341    1.336329   -1.818662
 H         -3.891099   -1.037304   -1.096032
 H         -2.273982    1.841838   -2.834626
 H         -2.794322   -2.289871   -1.689068
 H         -3.615815    0.921403   -3.542506
 H         -3.972185   -1.551584   -2.792529
 C          1.750138    0.462677   -5.479549
 H          1.331376    1.354994   -5.954290
 H          2.374513    0.798385   -4.645777
Cs          0.028420    0.307441    0.982123
 H          2.406104   -0.021094   -6.208733

24
Cs_CH3_R_9BBN-CHF2_prod
 O         -1.352876   -0.312974   -1.164693
 C         -1.430011   -0.766711   -3.573123
 C         -0.231986    0.111084   -3.937309
 H         -2.143539   -0.791184   -4.404885
 H         -1.075650   -1.790843   -3.434512
 H          0.395532    0.221186   -3.047856
 H         -0.561403    1.117141   -4.215435
 C          0.603515   -0.469416   -5.081678
 H         -0.032039   -0.610344   -5.963291
 H          0.955768   -1.467586   -4.799358
 C         -2.157396   -0.387196   -2.243257
 C         -3.254024   -1.453590   -1.973340
 C         -2.938558    0.944785   -2.459295
 H         -3.760493   -1.283335   -1.024688
 H         -3.522433    1.021347   -3.376755
 C          1.800131    0.403581   -5.457741
 H          1.480405    1.398325   -5.782345
 H          2.476639    0.536278   -4.607932
Cs         -0.403218    1.594934    0.518604
 H          2.379160   -0.038243   -6.273040
 F         -3.809715    1.181441   -1.404192
 F         -4.230323   -1.491365   -2.970658
 F         -2.066039    2.021623   -2.438192
 F         -2.716494   -2.715572   -1.936199

26
Cs_NH2_R_9BBN-CF3_prod
 O         -1.258947   -0.085340   -1.186205
 C         -1.329877   -0.707292   -3.554410
 C         -0.191812    0.211669   -4.002751
 H         -2.048941   -0.844703   -4.367664
 H         -0.907051   -1.688567   -3.329932
 H          0.404791    0.475429   -3.125851
 H         -0.592594    1.145426   -4.405996
 C          0.700289   -0.446418   -5.058465
 H          0.088108   -0.759992   -5.913768
 H          1.154505   -1.355709   -4.652185
 C         -2.053686   -0.263544   -2.240293
 C         -3.103699   -1.399716   -1.912472
 C         -2.869904    1.059027   -2.515880
 C          1.810795    0.471928   -5.558872
 H          1.361724    1.398367   -5.948944
 H          2.447046    0.761015   -4.716987
Cs         -1.794232    0.437200    1.474959
 N          2.658413   -0.214094   -6.544126
 H          2.114006   -0.450802   -7.367909
 H          3.406417    0.395976   -6.856431
 F         -3.688555    1.385642   -1.472058
 F         -4.092784   -1.565061   -2.826184
 F         -2.040810    2.113967   -2.665148
 F         -2.490160   -2.598121   -1.792207
 F         -3.660766    1.035006   -3.618249
 F         -3.727955   -1.191304   -0.715950

26
Cs_NH2_R_9BBN-CH2F_prod
 O         -1.285340   -0.314610   -1.184335
 C         -1.387351   -0.741705   -3.591070
 C         -0.196812    0.147904   -3.953189
 H         -2.097193   -0.780268   -4.425649
 H         -1.023322   -1.763959   -3.441235
 H          0.408077    0.286819   -3.052655
 H         -0.543941    1.142167   -4.257935
 C          0.667918   -0.435780   -5.073054
 H          0.047581   -0.616817   -5.960339
 H          1.062309   -1.410101   -4.767748
 C         -2.115146   -0.356088   -2.265517
 C         -3.181206   -1.427225   -1.970841
 C         -2.819155    0.994848   -2.489676
 H         -3.745712   -1.166212   -1.074685
 H         -2.097101    1.771560   -2.740971
 H         -2.695855   -2.394621   -1.838569
 H         -3.615345    0.957608   -3.235703
 C          1.837342    0.462025   -5.464576
 H          1.449004    1.451171   -5.754430
 H          2.479470    0.619305   -4.592549
Cs         -1.457022    1.038596    1.171907
 N          2.655231   -0.162106   -6.514080
 H          2.103807   -0.288184   -7.357262
 H          3.434594    0.437580   -6.763525
 F         -3.444810    1.434412   -1.275952
 F         -4.143598   -1.587435   -3.016088

26
Cs_NH2_R_9BBN-CH3_prod
 O         -1.434852   -0.081551   -1.179066
 C         -1.392439   -0.758634   -3.509188
 C         -0.276502    0.188135   -3.949625
 H         -2.052412   -0.965143   -4.362358
 H         -0.944864   -1.716982   -3.219053
 H          0.270993    0.503457   -3.055698
 H         -0.708397    1.095238   -4.387010
 C          0.694182   -0.435781   -4.955516
 H          0.135553   -0.799150   -5.827907
 H          1.177751   -1.313205   -4.513170
 C         -2.230651   -0.272338   -2.282976
 C         -3.296439   -1.361435   -2.001654
 C         -2.979480    1.035259   -2.650448
 H         -3.629344    1.324077   -1.819076
 H         -3.904883   -1.063263   -1.142683
 H         -2.267301    1.849031   -2.806129
 H         -2.802089   -2.304302   -1.748930
 H         -3.599272    0.942575   -3.550364
 H         -3.967096   -1.542794   -2.850102
 C          1.776495    0.527510   -5.432666
 H          1.296751    1.412192   -5.879225
 H          2.350156    0.883118   -4.570874
Cs          0.026669    0.205178    0.987786
 N          2.714877   -0.138628   -6.348236
 H          2.221513   -0.463141   -7.174338
 H          3.421141    0.514264   -6.671508

26
Cs_NH2_R_9BBN-CHF2_prod
 O         -1.394381   -0.323328   -1.158030
 C         -1.403735   -0.755324   -3.570542
 C         -0.203215    0.132402   -3.902158
 H         -2.094796   -0.783464   -4.420923
 H         -1.046318   -1.776764   -3.422664
 H          0.393729    0.253034   -2.993511
 H         -0.536397    1.132680   -4.195379
 C          0.671505   -0.451619   -5.014414
 H          0.060867   -0.622382   -5.910202
 H          1.056378   -1.430353   -4.711554
 C         -2.167781   -0.382033   -2.259915
 C         -3.278883   -1.443374   -2.032853
 C         -2.932433    0.957987   -2.485160
 H         -3.808370   -1.281433   -1.095395
 H         -3.484232    1.050594   -3.420886
 C          1.849756    0.443208   -5.386210
 H          1.468898    1.434103   -5.679765
 H          2.479430    0.596714   -4.504109
Cs         -0.462254    1.540939    0.579998
 N          2.681677   -0.182065   -6.423220
 H          2.141658   -0.311271   -7.273252
 H          3.463853    0.417460   -6.663992
 F         -3.837233    1.187540   -1.457442
 F         -4.229270   -1.459600   -3.055580
 F         -2.053567    2.027946   -2.420759
 F         -2.752343   -2.709894   -1.999154

26
Cs_NO2_R_9BBN-CF3_prod
 O         -1.229236   -0.059024   -1.233948
 C         -1.378715   -0.687977   -3.595183
 C         -0.226017    0.215394   -4.036420
 H         -2.114418   -0.790416   -4.397740
 H         -0.975318   -1.683095   -3.398085
 H          0.366044    0.471017   -3.154648
 H         -0.608812    1.151601   -4.450041
 C          0.658120   -0.469929   -5.082861
 H          0.064603   -0.762687   -5.951891
 H          1.093992   -1.380273   -4.660816
 C         -2.061166   -0.247346   -2.256109
 C         -3.085205   -1.394884   -1.890931
 C         -2.897079    1.066688   -2.507638
 C          1.781274    0.456859   -5.538395
 H          1.391408    1.335206   -6.052099
 H          2.430612    0.753788   -4.719309
Cs         -1.665931    0.368847    1.472920
 N          2.671830   -0.237415   -6.540867
 O          3.816417   -0.509843   -6.201358
 O          2.189420   -0.502677   -7.633871
 F         -3.646436    1.413308   -1.422733
 F         -4.084036   -1.595222   -2.784783
 F         -2.079137    2.117936   -2.734126
 F         -2.445735   -2.578667   -1.759283
 F         -3.754202    1.017048   -3.557983
 F         -3.691490   -1.174267   -0.688295

26
Cs_NO2_R_9BBN-CH2F_prod
 O         -1.251796   -0.250456   -1.213248
 C         -1.407077   -0.739655   -3.604390
 C         -0.213569    0.143221   -3.969419
 H         -2.125251   -0.770480   -4.431263
 H         -1.048659   -1.764306   -3.459432
 H          0.395731    0.271245   -3.070945
 H         -0.551792    1.140204   -4.272971
 C          0.630525   -0.453913   -5.099162
 H          0.023977   -0.587649   -5.998030
 H          0.999579   -1.439700   -4.801755
 C         -2.110084   -0.340657   -2.267432
 C         -3.139025   -1.432905   -1.922740
 C         -2.856226    0.985271   -2.507744
 H         -3.696694   -1.161822   -1.025274
 H         -2.163519    1.773731   -2.802681
 H         -2.623084   -2.381222   -1.769777
 H         -3.672839    0.905739   -3.227820
 C          1.819155    0.445485   -5.430301
 H          1.493842    1.416416   -5.801589
 H          2.491554    0.564379   -4.584822
Cs         -1.462872    1.101397    1.154234
 N          2.648625   -0.156376   -6.538156
 O          3.728003   -0.653958   -6.243043
 O          2.180745   -0.131343   -7.669116
 F         -3.455848    1.440547   -1.288486
 F         -4.110507   -1.650329   -2.946876

26
Cs_NO2_R_9BBN-CH3_prod
 O         -1.378629   -0.079208   -1.208549
 C         -1.417848   -0.762589   -3.535195
 C         -0.308727    0.182828   -3.993220
 H         -2.100757   -0.960513   -4.371131
 H         -0.968267   -1.723297   -3.257889
 H          0.244415    0.504866   -3.105961
 H         -0.742466    1.082440   -4.442640
 C          0.648405   -0.464317   -4.998599
 H          0.099236   -0.819561   -5.874076
 H          1.131955   -1.332496   -4.541031
 C         -2.213285   -0.267976   -2.282561
 C         -3.273327   -1.352633   -1.966218
 C         -2.967101    1.041808   -2.631008
 H         -3.589103    1.336158   -1.780711
 H         -3.855135   -1.049249   -1.090858
 H         -2.257309    1.852792   -2.811025
 H         -2.775168   -2.296449   -1.725075
 H         -3.615639    0.948892   -3.510178
 H         -3.969722   -1.534103   -2.793374
 C          1.721192    0.524275   -5.452359
 H          1.291467    1.348057   -6.019928
 H          2.309493    0.898906   -4.618683
Cs         -0.019054    0.141960    1.042754
 N          2.701461   -0.149049   -6.380071
 O          3.790281   -0.477843   -5.923788
 O          2.340163   -0.356035   -7.531153

26
Cs_NO2_R_9BBN-CHF2_prod
 O         -1.314876   -0.264249   -1.192626
 C         -1.415593   -0.733174   -3.598842
 C         -0.190772    0.123799   -3.917593
 H         -2.123668   -0.708864   -4.434494
 H         -1.089920   -1.770296   -3.492617
 H          0.423462    0.183205   -3.015629
 H         -0.489362    1.145130   -4.169299
 C          0.628617   -0.457749   -5.073877
 H          0.017747   -0.523987   -5.977177
 H          0.956723   -1.470859   -4.824128
 C         -2.132506   -0.368190   -2.257167
 C         -3.194470   -1.465922   -1.969816
 C         -2.955282    0.938026   -2.467477
 H         -3.702158   -1.301517   -1.020411
 H         -3.607685    0.970507   -3.340021
 C          1.852012    0.407121   -5.365328
 H          1.565894    1.408148   -5.686459
 H          2.531441    0.457899   -4.518633
Cs         -0.856810    1.657511    0.699844
 N          2.655419   -0.170420   -6.505510
 O          3.737058   -0.682336   -6.245620
 O          2.166678   -0.108598   -7.625932
 F         -3.753021    1.190143   -1.355796
 F         -4.172975   -1.543484   -2.961364
 F         -2.110350    2.032101   -2.542277
 F         -2.616588   -2.708260   -1.921335

25
Cs_OH_R_9BBN-CF3_prod
 O         -1.232029   -0.076392   -1.202404
 C         -1.347647   -0.711227   -3.565658
 C         -0.212106    0.201355   -4.032610
 H         -2.080097   -0.846262   -4.366974
 H         -0.925930   -1.694087   -3.346283
 H          0.393961    0.468470   -3.163338
 H         -0.615175    1.133188   -4.437975
 C          0.662779   -0.469678   -5.095176
 H          0.050815   -0.779625   -5.948540
 H          1.117958   -1.376276   -4.684161
 C         -2.046564   -0.260797   -2.240242
 C         -3.089041   -1.396483   -1.887541
 C         -2.868624    1.059783   -2.507299
 C          1.765878    0.441692   -5.598640
 H          1.330341    1.344375   -6.046769
 H          2.400986    0.758059   -4.760667
Cs         -1.755005    0.460745    1.463039
 O          2.543690   -0.270444   -6.571497
 H          3.230986    0.320966   -6.897831
 F         -3.660098    1.396088   -1.445533
 F         -4.092036   -1.570576   -2.783541
 F         -2.042488    2.112650   -2.686434
 F         -2.471068   -2.592383   -1.767636
 F         -3.686912    1.027292   -3.588689
 F         -3.694403   -1.179749   -0.682361

25
Cs_OH_R_9BBN-CH2F_prod
 O         -1.260557   -0.301655   -1.194947
 C         -1.399346   -0.743773   -3.597160
 C         -0.214213    0.145078   -3.977883
 H         -2.120390   -0.784858   -4.421569
 H         -1.032673   -1.765342   -3.449587
 H          0.403921    0.282812   -3.086260
 H         -0.565881    1.139361   -4.277084
 C          0.627654   -0.441498   -5.114165
 H          0.004517   -0.608336   -5.998907
 H          1.021406   -1.418050   -4.815298
 C         -2.107371   -0.353238   -2.262505
 C         -3.164184   -1.427370   -1.945568
 C         -2.821084    0.993065   -2.483741
 H         -3.715776   -1.163883   -1.042084
 H         -2.106772    1.771900   -2.750238
 H         -2.672615   -2.391951   -1.815490
 H         -3.628298    0.947756   -3.217283
 C          1.790462    0.451078   -5.503827
 H          1.417357    1.429669   -5.834662
 H          2.440622    0.618203   -4.634748
Cs         -1.428490    1.046128    1.167352
 O          2.526460   -0.181570   -6.560923
 H          3.257337    0.396569   -6.806275
 F         -3.430272    1.436402   -1.263017
 F         -4.141542   -1.596918   -2.974640

25
Cs_OH_R_9BBN-CH3_prod
 O         -1.418039   -0.063962   -1.181480
 C         -1.394349   -0.768317   -3.503976
 C         -0.284440    0.175879   -3.964589
 H         -2.060571   -0.986140   -4.349060
 H         -0.941851   -1.721935   -3.206289
 H          0.269908    0.501412   -3.078703
 H         -0.722905    1.076774   -4.408191
 C          0.673638   -0.460944   -4.975360
 H          0.116139   -0.830405   -5.842406
 H          1.165683   -1.328928   -4.524138
 C         -2.222587   -0.268649   -2.276774
 C         -3.284156   -1.356121   -1.974186
 C         -2.976556    1.033312   -2.653390
 H         -3.620286    1.330740   -1.820291
 H         -3.886485   -1.048738   -1.114101
 H         -2.267267    1.846601   -2.824188
 H         -2.786228   -2.295116   -1.714153
 H         -3.603275    0.928975   -3.547141
 H         -3.961101   -1.548793   -2.815023
 C          1.740102    0.501283   -5.462417
 H          1.270274    1.357325   -5.964233
 H          2.312423    0.889215   -4.608693
Cs         -0.002768    0.225295    1.016521
 O          2.612484   -0.188667   -6.370650
 H          3.256124    0.444291   -6.707885

25
Cs_OH_R_9BBN-CHF2_prod
 O         -1.338239   -0.304739   -1.167750
 C         -1.406009   -0.750144   -3.579470
 C         -0.202148    0.127526   -3.924376
 H         -2.114576   -0.760842   -4.415482
 H         -1.056449   -1.777093   -3.452049
 H          0.420101    0.216913   -3.029561
 H         -0.528353    1.138977   -4.184600
 C          0.624650   -0.445811   -5.078678
 H         -0.001248   -0.561659   -5.969519
 H          0.988564   -1.443781   -4.815295
 C         -2.138318   -0.382065   -2.249376
 C         -3.227304   -1.459155   -1.987933
 C         -2.930958    0.943475   -2.460383
 H         -3.738690   -1.297000   -1.040331
 H         -3.529912    1.014308   -3.368334
 C          1.813413    0.426087   -5.435903
 H          1.469587    1.427738   -5.726912
 H          2.469673    0.539126   -4.562386
Cs         -0.674471    1.612942    0.648105
 O          2.528031   -0.187075   -6.518008
 H          3.274684    0.378308   -6.744922
 F         -3.788525    1.175795   -1.390743
 F         -4.200014   -1.499975   -2.988392
 F         -2.067258    2.026828   -2.451768
 F         -2.679837   -2.716284   -1.953790

28
Cs_OMe_R_9BBN-CF3_prod
 O         -1.288643   -0.084398   -1.180585
 C         -1.352551   -0.675180   -3.556917
 C         -0.221118    0.265242   -3.976497
 H         -2.067274   -0.799303   -4.375744
 H         -0.920556   -1.657577   -3.355969
 H          0.358315    0.523774   -3.086792
 H         -0.629107    1.198699   -4.372880
 C          0.690678   -0.371405   -5.029371
 H          0.104815   -0.677256   -5.902073
 H          1.151542   -1.277084   -4.623176
 C         -2.083183   -0.269770   -2.233781
 C         -3.098703   -1.440323   -1.918434
 C         -2.935980    1.033036   -2.486787
 C          1.789367    0.569319   -5.489115
 H          1.354895    1.475756   -5.937016
 H          2.401621    0.889539   -4.632438
Cs         -1.796654    0.294420    1.509593
 O          2.609401   -0.093057   -6.445317
 C          3.654820    0.726863   -6.926675
 H          4.327459    1.046068   -6.118398
 H          4.226951    0.139998   -7.646035
 H          3.269756    1.623932   -7.431123
 F         -3.739424    1.335406   -1.425554
 F         -4.074865   -1.634704   -2.839305
 F         -2.135036    2.107781   -2.650170
 F         -2.446228   -2.618307   -1.798303
 F         -3.748371    0.993329   -3.573058
 F         -3.737500   -1.257982   -0.725110

28
Cs_OMe_R_9BBN-CH2F_prod
 O         -1.296463   -0.298574   -1.173406
 C         -1.392119   -0.731097   -3.579911
 C         -0.220231    0.185992   -3.933189
 H         -2.099962   -0.778032   -4.415435
 H         -1.006494   -1.746517   -3.438028
 H          0.386387    0.319239   -3.033153
 H         -0.587097    1.178927   -4.218036
 C          0.643038   -0.364777   -5.071606
 H          0.032232   -0.523777   -5.966076
 H          1.048867   -1.340773   -4.788187
 C         -2.127710   -0.368237   -2.252112
 C         -3.158003   -1.472867   -1.953802
 C         -2.876066    0.958705   -2.476660
 H         -3.729576   -1.228168   -1.057494
 H         -2.180865    1.758263   -2.732242
 H         -2.641220   -2.423630   -1.819796
 H         -3.673380    0.893799   -3.219473
 C          1.795299    0.556169   -5.428777
 H          1.415926    1.541302   -5.741196
 H          2.440793    0.717940   -4.552017
Cs         -1.527259    1.048281    1.185085
 O          2.555705   -0.020078   -6.485048
 C          3.648777    0.786765   -6.872201
 H          4.354413    0.942191   -6.044120
 H          4.167621    0.270523   -7.680616
 H          3.320678    1.770373   -7.236481
 F         -3.511273    1.380201   -1.261430
 F         -4.115485   -1.666435   -2.997371

28
Cs_OMe_R_9BBN-CH3_prod
 O         -1.444767   -0.091144   -1.166135
 C         -1.395100   -0.754618   -3.500503
 C         -0.289042    0.207484   -3.932042
 H         -2.052037   -0.961062   -4.355657
 H         -0.937228   -1.710181   -3.217560
 H          0.257744    0.515392   -3.035291
 H         -0.730670    1.115913   -4.356560
 C          0.679548   -0.398629   -4.951940
 H          0.130976   -0.743548   -5.834418
 H          1.168809   -1.278538   -4.521863
 C         -2.238309   -0.285574   -2.271250
 C         -3.290052   -1.389811   -1.996328
 C         -3.003794    1.014414   -2.631200
 H         -3.657206    1.290058   -1.798141
 H         -3.903148   -1.103958   -1.136462
 H         -2.302361    1.838375   -2.782206
 H         -2.783623   -2.327417   -1.748059
 H         -3.622390    0.918808   -3.531540
 H         -3.957573   -1.575616   -2.846198
 C          1.748139    0.582076   -5.398716
 H          1.286415    1.459818   -5.875716
 H          2.319838    0.946340   -4.531016
Cs         -0.050611    0.186864    1.046790
 O          2.629531   -0.054420   -6.318647
 C          3.642340    0.810394   -6.789083
 H          4.276522    1.179623   -5.970653
 H          4.263539    0.242366   -7.482539
 H          3.224682    1.677101   -7.320133

28
Cs_OMe_R_9BBN-CHF2_prod
 O         -1.370750   -0.309755   -1.153255
 C         -1.404727   -0.731722   -3.570253
 C         -0.214080    0.173307   -3.888904
 H         -2.103967   -0.743391   -4.414109
 H         -1.036944   -1.753654   -3.454314
 H          0.400550    0.255066   -2.988134
 H         -0.555768    1.184070   -4.130936
 C          0.630025   -0.362794   -5.048834
 H          0.012895   -0.468061   -5.946812
 H          1.006046   -1.360963   -4.804752
 C         -2.158373   -0.396381   -2.243201
 C         -3.221354   -1.503856   -2.002988
 C         -2.982416    0.910771   -2.448565
 H         -3.744956   -1.365245   -1.058373
 H         -3.574994    0.975254   -3.361160
 C          1.808637    0.535999   -5.375463
 H          1.458740    1.544568   -5.644337
 H          2.463972    0.641068   -4.497023
Cs         -0.734525    1.611419    0.667511
 O          2.544281   -0.020260   -6.458805
 C          3.660504    0.766370   -6.821064
 H          4.376003    0.864662   -5.992697
 H          4.157117    0.267145   -7.653649
 H          3.362100    1.774027   -7.142424
 F         -3.854370    1.111602   -1.384715
 F         -4.183749   -1.559128   -3.012669
 F         -2.145752    2.015184   -2.422964
 F         -2.641493   -2.746775   -1.977236
